# Supplementary material for: Genome-Wide DNA Methylation Profiles Indicate CD8+ T Cell Hypermethylation in Multiple Sclerosis
Source: PLoS One. 2015 Mar 3;10(3):e0117403. doi: 10.1371/journal.pone.0117403 (PMC4348521; doi:10.1371/journal.pone.0117403)
Supplement: S1 Table — (ZIP) [file pone.0117403.s003.zip]

Archive with 3 entries (2 files):
- Supplementary_Table1.txt
- __MACOSX/
- __MACOSX/._Supplementary_Table1.txt
