# Supplementary material for: Genome-Wide DNA Methylation Profiles Indicate CD8+ T Cell Hypermethylation in Multiple Sclerosis
Source: PLoS One. 2015 Mar 3;10(3):e0117403. doi: 10.1371/journal.pone.0117403 (PMC4348521; doi:10.1371/journal.pone.0117403)
Supplement: S2 Table — (XLSX) [file pone.0117403.s004.xlsx]

## Sheet: CD4+ T cell DMRs
Region (hg19)1	p-value for DMR2	Number of CpG's in DMR3	Number of nominally significant CPGs in DMR
Chr1:10056846-10057059	0.024975	4	3		1Region from 1st CpG-site in DMR to last significant CpG-site in DMR
Chr1:101004638-101005971	0.010989	7	4		2p-values determined by permutation (10000 permutations unless no observation, in which case 100000 permutations were applied denoted with "*" behind region)
Chr1:104068118-104068704	0.407592	11	3		3Total number of CpG-sites analysed in DMR
Chr1:1052094-1052297	0.010989	2	2
Chr1:10764512-10764896	0.00999001	3	3
Chr1:109584182-109585390	0.412587	17	4
Chr1:1108860-1109676	0.004995	8	4
Chr1:110950708-110950903	0.038961	3	2
Chr1:1117473-1117625	0.003996	3	3
Chr1:11182094-11182153	0.012987	2	2
Chr1:111888935-111889064	0.003996	3	3
Chr1:112532966-112533136	0.042957	4	3
Chr1:113498438-113498799	0.250749	4	2
Chr1:1141790-1142892	0.00799201	10	6
Chr1:115828878-115829262	0.0999001	4	2
Chr1:116184225-116184423*	0.00029997	3	2
Chr1:117602490-117602686	0.000999001	2	2				1001
Chr1:120311439-120311649	0.013986	3	2
Chr1:145507220-145507653	0.656344	11	2
Chr1:146649635-146649851	0.00899101	4	3
Chr1:149162219-149162518	0.0949051	4	4
Chr1:149684418-149684561	0.003996	2	2
Chr1:150241102-150241550	0.211788	5	3
Chr1:150459600-150460103	0.0639361	10	4
Chr1:150534139-150534187	0.000999001	2	2
Chr1:150981329-150981356*	9.999e-05	2	2
Chr1:1509872-1510598	0.105894	7	3
Chr1:151138315-151139758	0.12987	14	6
Chr1:151371972-151372335	0.158841	4	2
Chr1:15250374-15250388	0.00699301	3	3
Chr1:152595322-152595629	0.038961	3	3
Chr1:153589528-153590020	0.02997	3	2
Chr1:154155969-154156180	0.000999001	2	2
Chr1:155053823-155053851	0.045954	2	2
Chr1:155112472-155113158	0.116883	7	3
Chr1:155247091-155247214	0.041958	5	2
Chr1:156163687-156164025	0.003996	8	5
Chr1:156308121-156308598	0.37962	9	2
Chr1:156589008-156589303	0.168831	4	3
Chr1:159439981-159440267	0.010989	2	2
Chr1:160039847-160040217	0.3996	8	5
Chr1:161719642-161720174	0.268731	5	4
Chr1:166809306-166809343	0.00699301	2	2
Chr1:167189787-167190262	0.144855	5	2
Chr1:17019133-17019474	0.000999001	2	2
Chr1:17020230-17020878	0.014985	4	4
Chr1:17023008-17023283	0.00699301	3	3
Chr1:17086061-17086521	0.028971	3	3
Chr1:172412924-172413246	0.25974	6	2
Chr1:175712382-175712871	0.015984	3	2
Chr1:1846046-1846154	0.104895	3	2
Chr1:185703201-185703877	0.605395	13	3
Chr1:18700891-18700899	0.00599401	2	2
Chr1:18884374-18884508	0.00899101	3	3
Chr1:193090729-193090742	0.002997	2	2
Chr1:19615358-19615702	0.143856	10	3
Chr1:197871594-197871836	0.135864	4	2
Chr1:19923282-19923593	0.30969	11	4
Chr1:200011684-200011786	0.00999001	3	3
Chr1:2003577-2003864	0.047952	4	4
Chr1:2005260-2005564	0.240759	5	3
Chr1:200640177-200640259	0.128871	2	2
Chr1:200841944-200842145	0.001998	3	3
Chr1:202857904-202858821	0.789211	13	4
Chr1:202975059-202975221	0.481518	2	2
Chr1:204380135-204381018	0.113886	9	5
Chr1:204654145-204654587	0.116883	3	3
Chr1:205425940-205426388	0.010989	3	2
Chr1:205818484-205818668	0.001998	2	2
Chr1:207224090-207224331	0.100899	4	3
Chr1:209756892-209756976	0.00799201	2	2
Chr1:2106400-2106732	0.00799201	3	3
Chr1:211750839-211751122	0.014985	3	2
Chr1:212003502-212004468	0.256743	10	4
Chr1:2164542-2164602	0.047952	2	2
Chr1:2169282-2169407	0.271728	2	2
Chr1:2171212-2171253	0.000999001	2	2
Chr1:224622131-224622605	0.268731	7	2
Chr1:226099031-226099147	0.00799201	2	2
Chr1:226410871-226411070	0.030969	5	5
Chr1:226735060-226735660	0.0539461	4	3
Chr1:22677736-22678029*	2.99997e-05	3	3
Chr1:226926318-226926964	0.16983	5	3
Chr1:227127449-227127707	0.00699301	3	2
Chr1:227505447-227505854	0.044955	4	2
Chr1:227635322-227635558	0.0649351	2	2
Chr1:227974645-227974704	0.017982	2	2
Chr1:228135961-228136503	0.00699301	4	3
Chr1:230468168-230468773	0.00699301	6	6
Chr1:231376852-231377103	0.0599401	7	3
Chr1:231664219-231664302	0.035964	4	2
Chr1:2344171-2344561	0.0759241	7	2
Chr1:234746568-234746800*	9.9999e-06	2	2		100001
Chr1:235324133-235324713	0.0649351	7	6
Chr1:236445689-236445970	0.023976	3	2
Chr1:23887324-23887816	0.48951	3	2
Chr1:24104423-24104798	0.155844	7	2
Chr1:2434058-2434487	0.134865	3	2
Chr1:2435236-2435632	0.010989	3	2
Chr1:245851226-245851802	0.00999001	3	3
Chr1:247095607-247096025	0.0759241	3	2
Chr1:248099880-248100614	0.002997	11	10
Chr1:248790459-248790497	0.142857	2	2
Chr1:249131947-249132406	0.32967	7	2
Chr1:24969836-24969970	0.00599401	2	2
Chr1:25257547-25257599	0.037962	4	2
Chr1:25869837-25870291	0.0599401	9	6
Chr1:26146223-26146706	0.001998	5	2
Chr1:26147252-26147374	0.147852	6	2
Chr1:26633206-26633534	0.537463	9	2
Chr1:27287181-27287541	0.000999001	4	4
Chr1:2822706-2822901	0.00699301	3	3
Chr1:28559504-28560027	0.000999001	7	3
Chr1:28585395-28585917	0.036963	7	3
Chr1:32936780-32936996	0.021978	3	3
Chr1:3306999-3307215	0.323676	4	2
Chr1:33502464-33502755	0.03996	7	4
Chr1:34630803-34630944	0.254745	5	2
Chr1:36807418-36807505	0.021978	2	2
Chr1:38227381-38227708	0.022977	3	3
Chr1:38258852-38259096	0.001998	2	2
Chr1:38396990-38397237*	9.999e-05	2	2
Chr1:38455681-38455987	0.151848	9	2
Chr1:38941882-38942644	0.03996	7	7
Chr1:39249315-39249664	0.001998	5	5
Chr1:41222758-41222901	0.0579421	2	2
Chr1:42127247-42127381*	0.00069993	2	2
Chr1:43148058-43148186	0.02997	2	2
Chr1:43424627-43425022	0.101898	8	3
Chr1:43919477-43919584	0.0959041	4	2
Chr1:44115487-44116120	0.218781	11	3
Chr1:44412313-44412679	0.105894	10	5
Chr1:44870976-44871634	0.0949051	7	3
Chr1:45190519-45190912	0.044955	2	2
Chr1:46088336-46089045	0.00699301	5	5
Chr1:53742380-53742833	0.270729	3	2
Chr1:54303960-54304258	0.021978	7	3
Chr1:54304846-54305115*	0.00069993	3	3
Chr1:54519040-54519450	0.185814	11	3
Chr1:55229957-55230402	0.2997	7	3
Chr1:57285156-57285399	0.15984	4	2
Chr1:59762523-59762542	0.266733	4	2
Chr1:60392140-60392461	0.003996	5	5
Chr1:6227927-6228023	0.001998	2	2
Chr1:6259704-6260373	0.457542	7	3
Chr1:62901875-62902255	0.301698	5	2
Chr1:63249199-63249209	0.024975	2	2
Chr1:63783070-63783524	0.16983	5	3
Chr1:64058672-64058883	0.028971	2	2
Chr1:6514605-6514781	0.010989	3	3
Chr1:6515580-6515748	0.0619381	4	3
Chr1:6526325-6526531	0.477522	4	2
Chr1:65468273-65468921	0.16983	7	3
Chr1:66999684-66999929	0.041958	4	2
Chr1:67772986-67773404	0.0709291	7	2
Chr1:6845123-6845431	0.344655	10	4
Chr1:70671200-70671378	0.0729271	7	3
Chr1:78511140-78511488	0.017982	7	7
Chr1:8272199-8272277	0.00799201	2	2
Chr1:84972482-84972490	0.000999001	2	2
Chr1:870791-871546	0.026973	8	7
Chr1:87617328-87617811	0.112887	4	2
Chr1:91300387-91300559	0.0829171	4	3
Chr1:91359123-91359382	0.111888	3	2
Chr1:91966074-91966734	0.73027	17	5
Chr1:92494997-92495818	0.287712	7	3
Chr1:9775755-9775985	0.030969	3	2
Chr1:99729460-99729504	0.00599401	2	2
Chr2:239048072-239048202	0.034965	2	2
Chr2:239139911-239140340	0.00599401	9	3
Chr2:241866245-241866549	0.000999001	3	3
Chr2:37311527-37311580	0.023976	2	2
Chr2:55920781-55920932	0.004995	2	2
Chr2:70780384-70781576	0.408591	14	8
Chr3:13520763-13521860	0.032967	25	9
Chr3:55518383-55518441	0.000999001	3	3
Chr4:111537570-111537907	0.016983	2	2
Chr4:1166270-1166767	0.011988	6	3
Chr4:144480542-144480544	0.28971	2	2
Chr5:114516420-114516422	0.013986	2	2
Chr5:140043991-140044696	0.121878	12	3
Chr5:156569777-156569898	0.012987	4	3
Chr5:54455632-54456056	0.003996	4	2
Chr6:170557757-170558102	0.011988	4	2
Chr6:170597588-170597898	0.00699301	2	2
Chr6:2515297-2515337	0.0529471	3	3
Chr6:30538539-30539868	0.706294	29	6
Chr6:31635204-31635366	0.015984	2	2
Chr6:31833007-31833291	0.00799201	8	2
Chr6:32063607-32064692	0.116883	34	6
Chr6:33132632-33132693	0.023976	4	2
Chr7:116139374-116139414	0.013986	3	2
Chr7:121784369-121784386	0.038961	2	2
Chr7:154705189-154705775	0.0629371	4	3
Chr7:154862770-154863381	0.122877	6	3
Chr7:27142799-27143403	0.154845	9	5
Chr7:32801485-32802032	0.00799201	4	4
Chr7:37488253-37488936	0.238761	13	8
Chr7:95025611-95026097	0.038961	14	5
Chr8:144653570-144653944	0.031968	3	2
Chr8:6420770-6421171	0.048951	4	3
Chr10:103113668-103113752	0.152847	5	3
Chr10:135051256-135052004	0.001998	11	3
Chr10:29811563-29811659	0.000999001	2	2
Chr10:45495782-45496710	0.802198	14	5
Chr10:50817096-50817213	0.132867	3	2
Chr10:71906674-71906761	0.0909091	3	3
Chr11:69706954-69707303	0.731269	3	2
Chr12:103889789-103889960	0.00799201	5	3
Chr12:131488875-131488926*	0.00089991	2	2
Chr13:20875915-20876063	0.0709291	3	3
Chr13:22247070-22247214	0.002997	2	2
Chr13:27131724-27131780	0.021978	3	2
Chr15:23313138-23313158	0.00599401	2	2
Chr15:49338376-49339070	0.657343	7	4
Chr16:23606999-23607835	0.163836	9	4
Chr16:29873919-29875177	0.85015	13	11
Chr16:67225924-67226033	0.386613	5	2
Chr17:74581715-74582309	0.0629371	5	4
Chr17:79495268-79495664	0.024975	7	2
Chr18:54305960-54306437	0.0549451	9	3
Chr18:77157760-77158676	0.003996	5	4
Chr19:22193293-22193540*	0.00279972	4	3
Chr19:35329641-35330243	0.00999001	5	3
Chr19:37266748-37267026	0.03996	2	2
Chr19:51611605-51611816	0.43956	7	3
Chr19:54496299-54496353	0.004995	2	2
Chr19:9785341-9785805	0.0919081	6	3
Chr20:13975439-13975503	0.004995	2	2
Chr20:17208584-17208649	0.003996	2	2
Chr20:47013687-47013919	0.004995	4	3
Chr20:56135615-56136053	0.0999001	3	2
Chr20:61427686-61427998	0.260739	5	4
Chr23:113818635-113818934	0.004995	2	2
Chr23:148713279-148713713	0.714286	7	3
Chr23:153046386-153046894*	0.00039996	7	3

## Sheet: CD8+ T cell DMRs
Region (hg19)1	p-value for DMR2	Number of CpG's in DMR3	Number of nominally significant CPGs in DMR
Chr1:10056846-10057059	0.0679321	4	3		1Region from 1st CpG-site in DMR to last significant CpG-site in DMR
Chr1:10092237-10092629	0.196803	3	2		2p-values determined by permutation (10000 permutations unless no observation, in which case 100000 permutations were applied denoted with "*" behind region)
Chr1:10534809-10535387	0.176823	7	4		3Total number of CpG-sites analysed in DMR
Chr1:10698313-10698794	0.0549451	3	2
Chr1:10853793-10854205	0.0579421	3	2
Chr1:110577171-110577640	0.0969031	5	3
Chr1:110609973-110610266	0.00799201	2	2
Chr1:1108820-1109012*	0.00039996	4	4
Chr1:1109676-1110107	0.001998	4	2
Chr1:11113080-11113287	0.012987	2	2
Chr1:111506021-111506294	0.104895	4	3
Chr1:1117473-1117625	0.021978	3	3
Chr1:112532966-112533136	0.00699301	4	3
Chr1:112938518-112938594	0.216783	3	2
Chr1:113161296-113161857	0.017982	5	3
Chr1:113249942-113250448	0.022977	8	4
Chr1:113265410-113265753	0.256743	6	2
Chr1:1141790-1142892	0.102897	10	6
Chr1:115123975-115124362	0.358641	8	2
Chr1:115301208-115301580	0.000999001	2	2
Chr1:117910371-117910798	0.00599401	2	2
Chr1:119549948-119550191	0.015984	2	2
Chr1:11986250-11986612	0.020979	4	3
Chr1:120611586-120611593	0.00599401	2	2
Chr1:12679255-12679306	0.047952	2	2
Chr1:1329036-1329044*	0.00049995	2	2
Chr1:145473295-145473698	0.233766	4	2
Chr1:146713916-146714230	0.0529471	9	4
Chr1:148853922-148854778	0.341658	6	4
Chr1:148864629-148864853	0.0659341	2	2
Chr1:149144820-149145082	0.321678	4	3
Chr1:149147566-149147625	0.127872	2	2
Chr1:149148208-149148312	0.293706	3	3
Chr1:149162219-149162518	0.0959041	4	4
Chr1:149287076-149287082	0.010989	2	2
Chr1:149333124-149333142	0.0639361	2	2
Chr1:149684418-149684561	0.00999001	2	2
Chr1:149859252-149859591	0.016983	4	3
Chr1:150207134-150207583	0.018981	7	4
Chr1:150521190-150521241*	0.00089991	3	3
Chr1:151119057-151119372	0.18981	8	3
Chr1:151345123-151345181	0.032967	3	3
Chr1:151689587-151690075	0.0899101	5	2
Chr1:151798824-151799073	0.015984	2	2
Chr1:15250374-15250388	0.167832	3	3
Chr1:153283161-153283317	0.026973	2	2
Chr1:153330068-153330200	0.048951	3	3
Chr1:154164699-154164994	0.048951	3	2
Chr1:154539974-154539977	0.033966	2	2
Chr1:154600682-154600712	0.0529471	3	2
Chr1:154955537-154955991	0.273726	9	4
Chr1:155043322-155044309	0.117882	8	5
Chr1:155214575-155214815	0.0979021	3	2
Chr1:155579657-155579900	0.0679321	6	3
Chr1:155881102-155881290	0.00999001	2	2
Chr1:156084271-156084516	0.0679321	5	3
Chr1:156163687-156164025	0.195804	8	5
Chr1:156182246-156182774	0.234765	5	3
Chr1:156390523-156391310	0.148851	6	3
Chr1:156460304-156460453	0.00899101	2	2
Chr1:156593698-156594108	0.01998	2	2
Chr1:15850456-15851107	0.250749	12	4
Chr1:159439981-159440267	0.00599401	2	2
Chr1:1597454-1597527	0.00699301	2	2
Chr1:160231874-160231971	0.020979	2	2
Chr1:161015733-161016120	0.442557	8	3
Chr1:161067886-161067985	0.118881	3	2
Chr1:161575319-161575324	0.027972	2	2
Chr1:161719642-161720174	0.023976	5	4
Chr1:162530859-162531023	0.264735	3	2
Chr1:164545553-164546143	0.003996	5	5
Chr1:165668066-165668116	0.012987	2	2
Chr1:169075578-169076076	0.0589411	6	2
Chr1:17019133-17019474	0.001998	2	2
Chr1:17020230-17020878	0.004995	4	4
Chr1:17023008-17023283	0.00699301	3	3
Chr1:1714140-1714271	0.037962	2	2
Chr1:17865713-17865737	0.004995	2	2
Chr1:179923593-179923973	0.248751	7	4
Chr1:180471378-180472200*	0.00079992	6	3
Chr1:185125698-185125710	0.131868	3	2
Chr1:18700891-18700899*	0.0009999	2	2
Chr1:18884374-18884508	0.00899101	3	3
Chr1:1890152-1890171	0.002997	2	2
Chr1:1913527-1913799	0.002997	3	3
Chr1:1950036-1950111	0.00599401	2	2
Chr1:19652788-19653075	0.030969	3	2
Chr1:200378667-200378965	0.001998	3	3
Chr1:20126660-20126875	0.206793	4	3
Chr1:202927166-202927798	0.414585	10	4
Chr1:203598573-203598954	0.122877	5	2
Chr1:204183097-204183529	0.036963	6	4
Chr1:204329004-204329307	0.334665	7	2
Chr1:207992084-207992548	0.0519481	4	2
Chr1:208041887-208042123	0.0829171	3	2
Chr1:20988235-20988590	0.001998	3	2
Chr1:209957618-209957974	0.177822	6	3
Chr1:214454289-214454777	0.184815	4	2
Chr1:21835620-21835685	0.00799201	2	2
Chr1:21930180-21930321	0.00799201	4	3
Chr1:22470218-22470341	0.00899101	3	2
Chr1:226271414-226271799	0.004995	3	3
Chr1:228494821-228494830*	9.999e-05	2	2
Chr1:230468168-230468773	0.020979	6	6
Chr1:231297617-231297968	0.00799201	3	2
Chr1:232941253-232941775	0.031968	5	3
Chr1:240256014-240256019	0.100899	2	2
Chr1:24195227-24195587	0.66034	4	2
Chr1:24438703-24438781	0.0579421	3	3
Chr1:2458021-2458258	0.424575	11	2
Chr1:245851226-245851802	0.028971	3	3
Chr1:246670726-246670940	0.00599401	7	5
Chr1:246859889-246860416	0.114885	5	3
Chr1:246952118-246952508	0.035964	5	4
Chr1:2478089-2478362	0.000999001	2	2
Chr1:248099880-248100614	0.036963	11	10
Chr1:249167284-249168473	0.546454	9	5
Chr1:2518115-2518503	0.150849	8	3
Chr1:25559038-25559355	0.41958	6	2
Chr1:25756842-25757404	0.0599401	11	4
Chr1:26560303-26560542	0.301698	6	2
Chr1:26605913-26606110	0.00899101	4	4
Chr1:26644234-26645161	0.033966	6	5
Chr1:26758846-26758996	0.002997	3	2
Chr1:27286607-27287541	0.00699301	8	7
Chr1:27719043-27719331	0.242757	4	2
Chr1:28241026-28241532	0.292707	13	7
Chr1:2885085-2885168	0.0519481	3	3
Chr1:29101849-29102153	0.012987	5	5
Chr1:29213635-29214297	0.215784	10	5
Chr1:2928145-2928616	0.004995	4	2
Chr1:3047342-3047677	0.031968	3	2
Chr1:3056542-3056755	0.044955	5	2
Chr1:3100143-3100343	0.0589411	3	3
Chr1:31769917-31770205	0.027972	4	3
Chr1:32671645-32671884	0.0729271	2	2
Chr1:32802228-32802312	0.228771	4	3
Chr1:32936780-32936996	0.023976	3	3
Chr1:3541656-3541763	0.00699301	2	2
Chr1:35497285-35497655	0.02997	4	3
Chr1:36023154-36023414	0.431568	5	3
Chr1:3773166-3773665	0.428571	6	2
Chr1:37783871-37784177	0.166833	3	2
Chr1:37939724-37940147	0.688312	9	3
Chr1:38156051-38156209	0.017982	4	3
Chr1:38227381-38227708	0.0519481	3	3
Chr1:38273056-38273375	0.0799201	4	3
Chr1:38942403-38942581	0.0799201	2	2
Chr1:39249315-39249664	0.003996	5	5
Chr1:39339004-39339553	0.0539461	10	6
Chr1:39456791-39456833	0.00699301	3	3
Chr1:40156840-40157229	0.133866	6	3
Chr1:41889466-41889625	0.002997	2	2
Chr1:43855055-43855615	0.0669331	10	6
Chr1:43919477-43920161	0.7003	12	5
Chr1:44440242-44440915	0.4995	7	3
Chr1:45240849-45240981	0.00899101	2	2
Chr1:45965679-45965870	0.00799201	5	3
Chr1:46088336-46089045	0.031968	5	5
Chr1:46598354-46598766	0.585415	9	4
Chr1:4770676-4770935	0.0609391	3	3
Chr1:50890701-50891341	0.0989011	4	3
Chr1:52456361-52456669	0.018981	8	3
Chr1:52869986-52870627	0.046953	12	4
Chr1:53392650-53392781	0.131868	3	2
Chr1:54304846-54305115	0.224775	3	3
Chr1:54665764-54666022	0.004995	7	4
Chr1:55505180-55505189	0.0789211	2	2
Chr1:5561949-5561974	0.0929071	2	2
Chr1:60280088-60280342	0.328671	5	3
Chr1:60392140-60392461	0.00899101	5	5
Chr1:61509260-61509328	0.026973	2	2
Chr1:61542945-61543011	0.024975	3	2
Chr1:6169988-6170117	0.00799201	3	3
Chr1:6187633-6188120	0.010989	4	4
Chr1:6259704-6260373	0.20979	7	3
Chr1:6305344-6305588	0.127872	3	2
Chr1:6454109-6454339	0.143856	5	3
Chr1:6514605-6514781	0.001998	3	3
Chr1:6515580-6515748	0.11988	4	3
Chr1:6557352-6557779	0.01998	3	2
Chr1:67895914-67896184	0.247752	4	2
Chr1:6845123-6845431	0.0929071	10	4
Chr1:70820344-70820790	0.599401	8	3
Chr1:76190666-76190839	0.014985	2	2
Chr1:76251458-76251537	0.104895	2	2
Chr1:77748136-77748190	0.034965	2	2
Chr1:78511140-78511488	0.024975	7	7
Chr1:8044991-8045077	0.01998	2	2
Chr1:834183-834356	0.038961	3	3
Chr1:8383169-8383899	0.002997	4	3
Chr1:84971513-84971874*	0.00039996	7	4
Chr1:86045347-86046322	0.00799201	6	5
Chr1:870791-871546	0.012987	8	7
Chr1:91191813-91192025	0.036963	3	3
Chr1:9258678-9258798	0.030969	3	3
Chr1:9294571-9295296	0.246753	6	3
Chr1:94311961-94312380	0.027972	7	3
Chr1:94713229-94713649	0.103896	4	2
Chr1:9778813-9778887	0.100899	2	2
Chr1:9970636-9970659	0.035964	4	3
Chr2:121107846-121107947	0.013986	2	2
Chr2:154728735-154729200	0.047952	4	2
Chr2:157177936-157178294	0.032967	3	2
Chr2:208576132-208577105	0.001998	8	3
Chr2:239139911-239140340	0.014985	9	3
Chr2:241866245-241866549*	1.99998e-05	3	3
Chr3:12909976-12910409	0.013986	2	2
Chr3:48632783-48633144	0.017982	4	2
Chr3:55518383-55518441	0.0739261	3	3
Chr4:144480542-144480544	0.011988	2	2
Chr4:5021236-5021694	0.0849151	5	3
Chr5:140624874-140625059	0.0529471	4	2
Chr5:1856325-1856713	0.0889111	2	2
Chr6:146135752-146136114	0.013986	6	5
Chr6:170597588-170597898*	9.9999e-06	2	2
Chr6:30538539-30539868	0.233766	29	6
Chr6:32063607-32064692	0.0709291	34	6
Chr7:20816354-20816695*	0.00059994	3	2
Chr7:27142799-27143403	0.012987	9	5
Chr8:1113432-1113811	0.014985	3	3
Chr8:37605517-37605783	0.000999001	4	3
Chr8:37698620-37698691	0.048951	2	2
Chr8:65490343-65490901	0.108891	6	4
Chr9:117266580-117267672	0.185814	7	6
Chr10:134511494-134511545	0.046953	2	2
Chr10:134583187-134583853	0.393606	5	3
Chr10:135049598-135052004	0.035964	44	9
Chr10:27149668-27150529	0.313686	11	5
Chr10:71906674-71906761	0.141858	3	3
Chr11:1918276-1918783	0.022977	5	3
Chr12:25404353-25404568	0.0709291	7	3
Chr12:49463115-49464041	0.693307	11	5
Chr12:7282928-7283027	0.0679321	3	2
Chr13:20875915-20876063	0.212787	3	3
Chr13:32889861-32890352	0.222777	5	2
Chr14:70512877-70512963	0.0589411	2	2
Chr14:94172979-94173060	0.00599401	2	2
Chr15:25415389-25415763	0.0709291	4	3
Chr15:98964779-98964783	0.040959	2	2
Chr16:11370064-11370372	0.0939061	4	2
Chr16:71459826-71460337	0.002997	4	3
Chr17:73032613-73033009	0.037962	2	2
Chr18:72917163-72917450	0.040959	3	2
Chr19:35329641-35330243	0.01998	5	3
Chr19:37266748-37267026	0.0639361	2	2
Chr19:56346628-56346743	0.002997	2	2
Chr19:57998706-57999026	0.037962	4	2
Chr19:58400275-58400574	0.0699301	6	2
Chr20:33680323-33680758	0.041958	7	2
Chr20:42142494-42143045	0.0539461	16	5
Chr20:47013687-47013919	0.012987	4	3
Chr22:38714001-38714166	0.127872	2	2
Chr23:153046386-153046894*	0.00029997	7	3
Chr23:47420348-47420577	0.044955	8	4
