# Supplementary material for: Genome-Wide DNA Methylation Profiles Indicate CD8+ T Cell Hypermethylation in Multiple Sclerosis
Source: PLoS One. 2015 Mar 3;10(3):e0117403. doi: 10.1371/journal.pone.0117403 (PMC4348521; doi:10.1371/journal.pone.0117403)
Supplement: S3 Table — (XLSX) [file pone.0117403.s005.xlsx]

## Sheet: Sup_Table3_CANDIDATE_GENES
Gene1	CD42	CD4_BH_adj3	CD84	CD8_BH_adj5	WB6	WB_BH_adj7	CpG_probes8		Footnotes
MAPK3	0.0052	0.799469	0.0052	0.788847	0.216	0.630394	11		1 Gene to which probes are annotated.
TNFSF14	0.0104	0.799469	0.0096	0.788847	0.588	0.782344	6		2 CD4+ T cell nominal p-values for specified gene.
ZBTB46	0.0496	0.799469	0.048	0.788847	0.379	0.700766	53		3 CD4+ T cell p-values for specified gene (Benjamini & Hochberg multiple testing corrected for candidate genes tested).
EXTL2	0.064	0.799469	0.056	0.788847	0.311	0.671219	16		4 CD8+ T cell nominal p-values for specified gene.
MAF	0.0688	0.799469	0.0604	0.788847	0.372	0.699095	21		5 CD8+ T cell p-values for specified gene (Benjamini & Hochberg multiple testing corrected for candidate genes tested).
TSFM	0.0724	0.799469	0.0812	0.788847	0.644	0.808447	11		6 Whole blood nominal p-values for specified gene.
MMEL1	0.0816	0.799469	0.0896	0.788847	0.783	0.868557	45		7 Whole blood p-values for specified gene (Benjamini & Hochberg multiple testing corrected for candidate genes tested).
VDAC1	0.0892	0.799469	0.0704	0.788847	0.226	0.63364	17		8 Number of CpG probes included in gene area.
CARD11	0.0896	0.799469	0.084	0.788847	0.704	0.832521	78
IFI30	0.103	0.799469	0.092	0.788847	0.791	0.872896	13
TYK2	0.106	0.799469	0.0976	0.788847	0.0932	0.571251	23
SLC9A8	0.11	0.799469	0.105	0.788847	0.683	0.824401	15
CLEC16A	0.116	0.799469	0.113	0.788847	0.165	0.607207	67
IL2RA	0.118	0.799469	0.132	0.788847	0.442	0.723179	9
EOMES	0.125	0.799469	0.13	0.788847	0.496	0.743754	22
PITPNM2	0.128	0.799469	0.119	0.788847	0.485	0.738431	48
PHGDH	0.132	0.799469	0.133	0.788847	0.795	0.875322	17
PTPRK	0.134	0.799469	0.128	0.788847	0.472	0.732746	37
STAT4	0.16	0.799469	0.139	0.788847	0.0223	0.518291	19
PERP	0.162	0.799469	0.163	0.788847	0.254	0.644577	15
STAT3	0.162	0.799469	0.174	0.788847	0.844	0.900922	28
DDAH1	0.164	0.799469	0.154	0.788847	0.426	0.718213	51
IQGAP1	0.174	0.799469	0.168	0.788847	0.347	0.689312	16
JDP2	0.184	0.799469	0.186	0.788847	0.56	0.769661	30
CXCR5	0.191	0.799469	0.183	0.788847	0.636	0.804357	24
C1orf106	0.194	0.799469	0.187	0.788847	0.495	0.743614	20
SLAMF7	0.198	0.799469	0.192	0.788847	0.691	0.827228	5
CMC1	0.201	0.799469	0.198	0.788847	0.0898	0.568764	16
FCRL1	0.201	0.799469	0.199	0.788847	0.547	0.764953	7
PVT1	0.203	0.799469	0.216	0.788847	0.199	0.622247	86
TREH	0.212	0.799469	0.212	0.788847	0.117	0.585776	10
IKZF1	0.24	0.799469	0.242	0.788847	0.739	0.848183	41
POU5F1B	0.241	0.799469	0.232	0.788847	0.372	0.699095	10
CDH3	0.242	0.799469	0.253	0.788847	0.0401	0.534597	25
PLEKHG5	0.25	0.799469	0.245	0.788847	0.38	0.700838	85
CBLB	0.255	0.799469	0.262	0.788847	0.56	0.769661	18
CD40	0.259	0.799469	0.256	0.788847	0.202	0.624977	15
MIR1204	0.259	0.799469	0.242	0.788847	0.516	0.753336	7
TAGAP	0.263	0.799469	0.27	0.788847	0.164	0.6067	15
NFKB1	0.264	0.799469	0.236	0.788847	0.0978	0.576533	19
LTBR	0.265	0.799469	0.271	0.788847	0.761	0.859595	12
ELMO1	0.273	0.799469	0.28	0.788847	0.237	0.638339	60
ZFP36L2	0.295	0.799469	0.286	0.788847	0.13	0.59431	44
PRDX5	0.3	0.799469	0.315	0.790723	0.0586	0.549077	22
TNFAIP3	0.303	0.799469	0.279	0.788847	0.408	0.711753	26
ZMIZ1	0.315	0.799469	0.309	0.790723	0.0813	0.565827	101
SDK1	0.317	0.799469	0.32	0.79094	0.0114	0.495177	304
C10orf55	0.323	0.799469	0.313	0.790723	0.136	0.594465	21
ZNF438	0.324	0.799469	0.293	0.789947	0.634	0.80345	32
CD5	0.326	0.799469	0.333	0.791732	0.817	0.886502	8
SOX8	0.326	0.799469	0.322	0.791555	0.642	0.807218	26
FNDC1	0.329	0.799612	0.35	0.793929	0.155	0.601841	30
ZNF767	0.334	0.800594	0.346	0.793929	0.639	0.805818	17
PFDN4	0.338	0.800594	0.323	0.791555	0.554	0.767569	14
FOXP1	0.339	0.800594	0.327	0.791555	0.456	0.727347	133
CD86	0.345	0.800594	0.359	0.795277	0.0137	0.502546	13
IL7R	0.345	0.800594	0.338	0.793092	0.876	0.917608	3
BATF	0.346	0.800594	0.353	0.794536	0.295	0.663954	18
TM9SF2	0.355	0.801481	0.349	0.793929	0.0137	0.502546	15
WWOX	0.38	0.803778	0.363	0.795277	0.00502	0.448242	73
DYNLRB2	0.384	0.804338	0.386	0.796058	0.459	0.727961	9
SLC2A4RG	0.384	0.804338	0.386	0.796058	0.358	0.694361	12
ANKRD55	0.385	0.804615	0.379	0.795277	0.268	0.64968	24
GALC	0.387	0.804756	0.385	0.796058	0.702	0.832009	12
CCDC88B	0.388	0.804756	0.375	0.795277	0.2	0.622283	40
MERTK	0.395	0.804756	0.393	0.797102	0.364	0.696467	18
JAZF1	0.397	0.805448	0.393	0.797192	0.0411	0.536395	56
SATB1	0.421	0.811075	0.425	0.803377	0.512	0.751293	18
TCF7	0.421	0.811075	0.401	0.800709	0.512	0.751429	24
HOXA1	0.422	0.811075	0.427	0.803629	0.352	0.691924	18
CD83	0.435	0.812961	0.451	0.807378	0.434	0.72067	10
BCL10	0.449	0.814576	0.448	0.807174	0.316	0.67386	14
TYMP	0.451	0.814721	0.414	0.802845	0.547	0.765039	25
CD58	0.461	0.815624	0.452	0.807378	0.465	0.729841	26
GRB7	0.466	0.815652	0.477	0.810659	0.647	0.809626	27
TRAF3	0.467	0.815878	0.465	0.808632	0.498	0.74463	38
VCAM1	0.479	0.81806	0.482	0.811105	0.726	0.842666	7
SLC44A2	0.487	0.819496	0.467	0.808837	0.417	0.714683	31
CCR4	0.492	0.819788	0.502	0.814349	0.581	0.778935	7
IRF8	0.493	0.819788	0.485	0.811829	0.344	0.687616	25
MANBA	0.502	0.821646	0.474	0.810659	0.531	0.759077	21
ZFP36L1	0.505	0.822084	0.489	0.812123	0.624	0.799231	21
AHI1	0.536	0.828386	0.538	0.824103	0.826	0.89148	22
MALT1	0.551	0.832125	0.552	0.828484	0.488	0.739981	14
BACH2	0.555	0.833343	0.579	0.836469	0.131	0.59431	51
DAB2	0.573	0.838698	0.578	0.836167	0.492	0.742141	20
PXT1	0.581	0.840963	0.568	0.83219	0.252	0.643831	30
IKZF3	0.587	0.842828	0.574	0.834902	0.709	0.835548	11
MORF4L1	0.587	0.842828	0.569	0.832437	0.153	0.600212	14
JARID2	0.601	0.847755	0.611	0.844759	0.484	0.738431	107
SKAP2	0.617	0.85175	0.601	0.843197	0.159	0.604934	28
CAMK2G	0.633	0.855052	0.623	0.848508	0.427	0.718404	25
PKIA	0.643	0.857875	0.653	0.855632	0.0329	0.519701	16
CD69	0.66	0.862185	0.671	0.861387	0.565	0.772026	5
SP140	0.669	0.864201	0.665	0.858511	0.193	0.620068	7
MLANA	0.672	0.865329	0.689	0.86658	0.203	0.62507	4
DDX6	0.676	0.866462	0.664	0.858116	0.524	0.756766	15
IL20RA	0.681	0.868029	0.677	0.863381	0.118	0.586832	18
CENPO	0.691	0.871204	0.695	0.868256	0.876	0.917608	19
TET2	0.692	0.871292	0.691	0.867324	0.227	0.633891	21
PLEK	0.702	0.87511	0.693	0.867554	0.889	0.92562	9
CYP24A1	0.732	0.882807	0.719	0.874767	0.827	0.891993	15
IL12A	0.734	0.883049	0.725	0.877495	0.154	0.600746	15
IQCB1	0.738	0.88416	0.737	0.880944	0.107	0.584058	17
RGS14	0.743	0.885586	0.731	0.87941	0.356	0.692778	25
MIR1208	0.746	0.88677	0.758	0.888598	0.358	0.693636	4
NPEPPS	0.746	0.88677	0.737	0.881003	0.653	0.812365	9
DKKL1	0.751	0.889645	0.758	0.888598	0.243	0.639604	15
GLB1	0.751	0.889645	0.744	0.883447	0.142	0.595291	22
HHEX	0.757	0.891946	0.759	0.88919	0.412	0.713255	19
CORO1A	0.767	0.896272	0.769	0.893193	0.59	0.783142	16
HAAO	0.77	0.896566	0.748	0.885087	0.868	0.91328	16
ILDR1	0.78	0.899888	0.788	0.899384	0.572	0.775035	19
KCNH8	0.782	0.90062	0.782	0.898054	0.154	0.600926	23
MAPK1	0.792	0.904502	0.794	0.902636	0.262	0.647482	19
CNRIP1	0.805	0.908657	0.809	0.907385	0.0384	0.530148	18
RGS1	0.81	0.910664	0.806	0.906286	0.252	0.643831	4
CAPSL	0.811	0.910787	0.811	0.908021	0.95	0.964568	10
CD6	0.815	0.912643	0.796	0.903627	0.234	0.635293	21
CTSH	0.817	0.913671	0.811	0.908083	0.744	0.850579	10
PTGER4	0.817	0.913742	0.812	0.908751	0.194	0.620165	24
EPS15L1	0.83	0.918591	0.832	0.918271	0.15	0.599421	17
AGBL2	0.842	0.922631	0.826	0.915268	0.05	0.544499	12
NDFIP1	0.842	0.922686	0.826	0.915625	0.285	0.659747	15
THEMIS	0.85	0.925917	0.848	0.923943	0.401	0.709556	8
OLIG3	0.855	0.928854	0.862	0.930021	0.466	0.730396	20
C7orf72	0.889	0.944157	0.88	0.937974	0.102	0.581457	6
IL22RA2	0.914	0.953684	0.912	0.951234	0.227	0.633919	8
EVI5	0.92	0.956255	0.913	0.951734	0.131	0.594315	21
EXOC6	0.938	0.964613	0.934	0.962105	0.331	0.680027	34
PRM1	0.946	0.969813	0.945	0.968429	0.0714	0.560158	8
SOCS1	0.968	0.981182	0.962	0.978448	0.659	0.814862	28
TNFRSF1A	0.968	0.981446	0.967	0.980729	0.00638	0.461471	21
RGS21	0.976	0.985201	0.973	0.983571	0.4	0.709196	2

## Sheet: Sup_Table3_ALL_GENES
Gene1	CD42	CD4_BH_adj3	CD84	CD8_BH_adj5	WB6	WB_BH_adj7	CpG_probes8		Footnotes
ECSCR	0.0004	0.799469	0.0004	0.788847	0.709	0.835463	5		1 Gene to which probes are annotated.
HCLS1	0.0004	0.799469	0.00145997	0.788847	0.745	0.850725	8		2 CD4+ T cell nominal p-values for specified gene.
TTC30B	0.0004	0.799469	0.0012	0.788847	0.973	0.980109	15		3 CD4+ T cell p-values for specified gene (Benjamini & Hochberg multiple testing corrected for all genes tested).
WDR24	0.0004	0.799469	0.0008	0.788847	0.0668	0.556738	21		4 CD8+ T cell nominal p-values for specified gene.
THAP6	0.000459991	0.799469	0.000419992	0.788847	0.261	0.646888	19		5 CD8+ T cell p-values for specified gene (Benjamini & Hochberg multiple testing corrected for all genes tested).
CCDC120	0.0008	0.799469	0.0012	0.788847	0.478	0.73501	7		6 Whole blood nominal p-values for specified gene.
CDX1	0.0008	0.799469	0.0008	0.788847	0.987	0.989529	17		7 Whole blood p-values for specified gene (Benjamini & Hochberg multiple testing corrected for all genes tested).
YIF1A	0.000819984	0.799469	0.000859983	0.788847	0.256	0.645894	17		8 Number of CpG probes included in gene area.
ZDHHC1	0.00117998	0.799469	0.00173997	0.788847	0.0207	0.518291	22
ATXN2L	0.0012	0.799469	0.002	0.788847	0.467	0.731324	13
LOC284412	0.0012	0.799469	0.0012	0.788847	0.816	0.886502	3
LOC440905	0.0012	0.799469	0.002	0.788847	0.703	0.832224	10
PAICS	0.0012	0.799469	0.0024	0.788847	0.0646	0.555549	14
PPP1R11	0.0012	0.799469	0.0024	0.788847	0.367	0.697955	36
RASSF2	0.0012	0.799469	0.0016	0.788847	0.818	0.886912	29
TRMT2A	0.0012	0.799469	0.0004	0.788847	0.821	0.88851	19
HOXB2	0.0016	0.799469	0.0024	0.788847	0.126	0.592146	22
KRTAP10-5	0.0016	0.799469	0.0008	0.788847	0.356	0.693246	3
MRGPRX4	0.0016	0.799469	0.002	0.788847	0.7	0.830796	6
TSPAN8	0.0016	0.799469	0.002	0.788847	0.0549	0.549077	9
COMMD8	0.002	0.799469	0.0024	0.788847	0.335	0.682671	13
GMPPB	0.002	0.799469	0.0012	0.788847	0.117	0.585894	12
GPRIN1	0.002	0.799469	0.0036	0.788847	0.68	0.822741	19
HHATL	0.002	0.799469	0.0024	0.788847	0.956	0.969049	10
PCDHB11	0.002	0.799469	0.0016	0.788847	0.804	0.880022	12
SRPK3	0.002	0.799469	0.0024	0.788847	0.968	0.977013	13
UAP1L1	0.002	0.799469	0.0004	0.788847	0.371	0.699095	9
XPNPEP2	0.002	0.799469	0.0024	0.788847	0.212	0.628431	9
C21orf84	0.0024	0.799469	0.0056	0.788847	0.368	0.69821	7
FAM82A1	0.0024	0.799469	0.0032	0.788847	0.717	0.838758	30
NOLC1	0.0024	0.799469	0.0024	0.788847	0.918	0.944279	16
OR2AG1	0.0024	0.799469	0.0036	0.788847	0.954	0.967757	4
RWDD4A	0.0024	0.799469	0.006	0.788847	0.741	0.84907	15
APOC1P1	0.0028	0.799469	0.0036	0.788847	0.0513	0.546302	5
CD101	0.0028	0.799469	0.0064	0.788847	0.163	0.606023	5
CHIC2	0.0028	0.799469	0.0024	0.788847	0.233	0.635159	11
COL5A3	0.0028	0.799469	0.0068	0.788847	0.992	0.993708	18
GPX4	0.0028	0.799469	0.0012	0.788847	0.673	0.820128	19
LILRB3	0.0028	0.799469	0.0004	0.788847	0.384	0.702467	6
LOC284232	0.0028	0.799469	0.0036	0.788847	0.166	0.607397	5
SF3B1	0.0028	0.799469	0.002	0.788847	0.0455	0.540947	15
C4orf41	0.0032	0.799469	0.0044	0.788847	0.724	0.841431	15
GDF11	0.0032	0.799469	0.004	0.788847	0.186	0.614369	9
KIF4B	0.0032	0.799469	0.0048	0.788847	0.875	0.917421	4
PLAG1	0.0032	0.799469	0.0056	0.788847	0.62	0.79678	15
PPAT	0.0032	0.799469	0.006	0.788847	0.127	0.592261	17
ALKBH2	0.0036	0.799469	0.0064	0.788847	0.0612	0.552032	17
HTR3C	0.0036	0.799469	0.002	0.788847	0.427	0.718404	6
IL11RA	0.0036	0.799469	0.0032	0.788847	0.146	0.59718	7
KIAA1107	0.0036	0.799469	0.004	0.788847	0.108	0.584058	1
NAT8L	0.0036	0.799469	0.0056	0.788847	0.613	0.793536	25
OR4C15	0.0036	0.799469	0.0072	0.788847	0.647	0.809888	2
CTAGE5	0.004	0.799469	0.006	0.788847	0.251	0.643608	16
LOC730811	0.004	0.799469	0.0012	0.788847	0.856	0.907087	4
RABL2B	0.004	0.799469	0.0052	0.788847	0.101	0.581457	14
RCHY1	0.004	0.799469	0.004	0.788847	0.502	0.74669	18
TNFRSF18	0.004	0.799469	0.0056	0.788847	0.222	0.632475	17
TXN	0.00419992	0.799469	0.000459991	0.788847	0.0295	0.519701	8
CGB	0.0044	0.799469	0.0056	0.788847	0.953	0.966704	7
GPR62	0.0044	0.799469	0.0056	0.788847	0.674	0.820464	8
INTS10	0.0044	0.799469	0.004	0.788847	0.595	0.785101	12
LOC283914	0.0044	0.799469	0.0052	0.788847	0.293	0.663912	4
SLC38A5	0.0044	0.799469	0.006	0.788847	0.175	0.612186	15
SNORA2B	0.0044	0.799469	0.0028	0.788847	0.556	0.76841	3
SNORD115-41	0.0044	0.799469	0.0048	0.788847	0.347	0.688794	7
TRIM54	0.0044	0.799469	0.0072	0.788847	0.1	0.580526	15
TUSC4	0.0044	0.799469	0.002	0.788847	0.068	0.557456	21
LIMD2	0.0048	0.799469	0.0044	0.788847	0.0887	0.568764	13
LSM6	0.0048	0.799469	0.0052	0.788847	0.144	0.596724	13
MIR770	0.0048	0.799469	0.0048	0.788847	0.216	0.630394	5
SCNN1D	0.0048	0.799469	0.0048	0.788847	0.856	0.907447	20
SLC30A1	0.0048	0.799469	0.0064	0.788847	0.209	0.626785	13
C7orf43	0.0052	0.799469	0.004	0.788847	0.691	0.827244	9
CGB5	0.0052	0.799469	0.004	0.788847	0.182	0.613579	5
GOLGA1	0.0052	0.799469	0.0104	0.788847	0.369	0.698629	5
MAPK3	0.0052	0.799469	0.0052	0.788847	0.216	0.630394	11
TIMM13	0.0052	0.799469	0.0032	0.788847	0.433	0.72067	16
ZCCHC13	0.0052	0.799469	0.0112	0.788847	0.703	0.832163	9
C10orf12	0.0056	0.799469	0.0032	0.788847	0.538	0.761604	10
IL28A	0.0056	0.799469	0.0096	0.788847	0.241	0.639113	2
POLE2	0.0056	0.799469	0.0064	0.788847	0.56	0.769661	12
PRR15L	0.0056	0.799469	0.0036	0.788847	0.304	0.667296	11
PSMG1	0.0056	0.799469	0.0084	0.788847	0.826	0.89148	15
ZDHHC12	0.0056	0.799469	0.0048	0.788847	0.192	0.619453	10
ACRBP	0.006	0.799469	0.0088	0.788847	0.697	0.829527	11
C20orf151	0.006	0.799469	0.0084	0.788847	0.982	0.986934	16
ID2	0.006	0.799469	0.0052	0.788847	0.667	0.817743	17
PLK5P	0.006	0.799469	0.0032	0.788847	0.126	0.592225	14
SESN2	0.006	0.799469	0.0068	0.788847	0.683	0.824401	18
C13orf29	0.0064	0.799469	0.0088	0.788847	0.988	0.990139	9
CIAO1	0.0064	0.799469	0.004	0.788847	0.832	0.893882	17
OR1F2P	0.0064	0.799469	0.0136	0.788847	0.659	0.814862	6
STRC	0.0064	0.799469	0.006	0.788847	0.567	0.772937	2
ACSBG1	0.0068	0.799469	0.0096	0.788847	0.0917	0.569268	9
ANKRD13A	0.0068	0.799469	0.006	0.788847	0.487	0.739723	18
ANP32C	0.0068	0.799469	0.0052	0.788847	0.427	0.718404	6
BVES	0.0068	0.799469	0.0048	0.788847	0.495	0.743548	12
CHTF8	0.0068	0.799469	0.0068	0.788847	0.0318	0.519701	13
GAA	0.0068	0.799469	0.0124	0.788847	0.238	0.638727	34
GGT1	0.0068	0.799469	0.0092	0.788847	0.605	0.790167	41
MUSTN1	0.0068	0.799469	0.0048	0.788847	0.379	0.700462	9
PFN1	0.0068	0.799469	0.0076	0.788847	0.178	0.61236	13
RBP7	0.0068	0.799469	0.0072	0.788847	0.856	0.907429	15
SORD	0.0068	0.799469	0.01	0.788847	0.992	0.993175	17
TCEB3B	0.0068	0.799469	0.0056	0.788847	0.984	0.987987	16
USP29	0.0068	0.799469	0.008	0.788847	0.989	0.990982	30
ALDH18A1	0.0072	0.799469	0.0056	0.788847	0.061	0.551997	16
FAM9B	0.0072	0.799469	0.0028	0.788847	0.224	0.633077	6
FSCN2	0.0072	0.799469	0.01	0.788847	0.718	0.839147	18
INHBE	0.0072	0.799469	0.01	0.788847	0.287	0.660877	7
PVALB	0.0072	0.799469	0.0036	0.788847	0.965	0.975388	15
CLDN25	0.0076	0.799469	0.0064	0.788847	0.353	0.692232	4
CXorf41	0.0076	0.799469	0.0132	0.788847	0.642	0.807641	13
CYB561D2	0.0076	0.799469	0.0048	0.788847	0.157	0.602725	21
GGT8P	0.0076	0.799469	0.0088	0.788847	0.00549	0.458016	4
HBII-52-27	0.0076	0.799469	0.0104	0.788847	0.159	0.604862	4
NBPF14	0.0076	0.799469	0.008	0.788847	0.698	0.830318	3
SNORD19B	0.0076	0.799469	0.0084	0.788847	0.546	0.764406	5
TREML3	0.0076	0.799469	0.0084	0.788847	0.38	0.700838	2
CT45A1	0.008	0.799469	0.01	0.788847	0.147	0.598001	7
GPX8	0.008	0.799469	0.0108	0.788847	0.526	0.75733	5
PANX2	0.008	0.799469	0.004	0.788847	0.419	0.715089	31
PNPT1	0.008	0.799469	0.0092	0.788847	0.439	0.721543	14
SNORD92	0.008	0.799469	0.0092	0.788847	0.183	0.613626	3
TMEM222	0.008	0.799469	0.0072	0.788847	0.381	0.701243	18
TNFRSF4	0.008	0.799469	0.0076	0.788847	0.509	0.750733	14
XK	0.008	0.799469	0.0128	0.788847	0.456	0.727347	8
C3orf38	0.0084	0.799469	0.0076	0.788847	0.391	0.704999	16
LOC151174	0.0084	0.799469	0.0076	0.788847	0.987	0.989655	22
PARP6	0.0084	0.799469	0.0064	0.788847	0.947	0.96266	11
PKM2	0.0084	0.799469	0.0044	0.788847	0.477	0.73501	22
ZNF823	0.0084	0.799469	0.0112	0.788847	0.0204	0.518291	13
ARFGAP1	0.0088	0.799469	0.0092	0.788847	0.086	0.5685	28
CHCHD7	0.0088	0.799469	0.0104	0.788847	0.605	0.790167	11
FAM55D	0.0088	0.799469	0.0084	0.788847	0.157	0.602725	5
LRFN4	0.0088	0.799469	0.0088	0.788847	0.184	0.613626	17
MYEOV	0.0088	0.799469	0.01	0.788847	0.737	0.84689	10
PVR	0.0088	0.799469	0.0064	0.788847	0.465	0.729851	18
EFHC1	0.0092	0.799469	0.0064	0.788847	0.325	0.677372	15
FAM66D	0.0092	0.799469	0.0036	0.788847	0.073	0.562477	22
FUT5	0.0092	0.799469	0.0108	0.788847	0.425	0.718156	11
PLA2G2F	0.0092	0.799469	0.0112	0.788847	0.558	0.76893	9
TMEM63B	0.0092	0.799469	0.0108	0.788847	0.0118	0.495177	21
CASK	0.0096	0.799469	0.0148	0.788847	0.573	0.775503	19
DHX9	0.0096	0.799469	0.01	0.788847	0.172	0.611394	15
IDH3B	0.0096	0.799469	0.0088	0.788847	0.748	0.852388	16
MIR548I2	0.0096	0.799469	0.014	0.788847	0.423	0.717316	4
SULT2B1	0.0096	0.799469	0.0124	0.788847	0.425	0.718176	21
VPS45	0.0096	0.799469	0.0072	0.788847	0.742	0.849286	15
LEMD1	0.01	0.799469	0.0064	0.788847	0.726	0.842666	6
MAPK11	0.01	0.799469	0.0104	0.788847	0.769	0.862441	14
MIR671	0.01	0.799469	0.0096	0.788847	0.396	0.706629	7
NBPF22P	0.01	0.799469	0.0128	0.788847	0.379	0.700393	3
QTRT1	0.01	0.799469	0.0076	0.788847	0.175	0.612186	18
SNRPA1	0.01	0.799469	0.0076	0.788847	0.408	0.711614	10
SOD2	0.01	0.799469	0.0152	0.788847	0.0111	0.495177	9
CGB8	0.0104	0.799469	0.0108	0.788847	0.323	0.67574	8
HGD	0.0104	0.799469	0.0136	0.788847	0.554	0.767498	7
HOXB9	0.0104	0.799469	0.0072	0.788847	0.108	0.584058	20
LILRA1	0.0104	0.799469	0.0104	0.788847	0.628	0.800985	6
OR4N4	0.0104	0.799469	0.0068	0.788847	0.988	0.990139	2
POGK	0.0104	0.799469	0.0104	0.788847	0.199	0.622247	15
TNFSF14	0.0104	0.799469	0.0096	0.788847	0.588	0.782344	6
WFIKKN1	0.0104	0.799469	0.0148	0.788847	0.97	0.977891	10
CCKAR	0.0112	0.799469	0.0072	0.788847	0.14	0.594484	11
CSRNP2	0.0112	0.799469	0.0088	0.788847	0.526	0.75733	16
OR4K2	0.0112	0.799469	0.0244	0.788847	0.911	0.940354	3
PPP1R16A	0.0112	0.799469	0.0096	0.788847	0.448	0.725382	13
SNORD115-17	0.0112	0.799469	0.0092	0.788847	0.523	0.756267	12
SNORD115-18	0.0112	0.799469	0.0092	0.788847	0.523	0.756267	12
SNORD115-19	0.0112	0.799469	0.0092	0.788847	0.523	0.756267	12
TRIM17	0.0112	0.799469	0.0152	0.788847	0.461	0.729187	18
HSPB7	0.0116	0.799469	0.014	0.788847	0.0873	0.5685	15
KNCN	0.0116	0.799469	0.0144	0.788847	0.633	0.802956	10
C1orf152	0.012	0.799469	0.0092	0.788847	0.0383	0.529804	2
MRFAP1	0.012	0.799469	0.0096	0.788847	0.0728	0.562477	17
SNAR-I	0.012	0.799469	0.0132	0.788847	0.225	0.633163	3
ZNF584	0.012	0.799469	0.012	0.788847	0.497	0.744548	15
ANO6	0.0124	0.799469	0.0108	0.788847	0.365	0.696645	40
LOC253039	0.0124	0.799469	0.0184	0.788847	0.896	0.930236	7
PAK4	0.0124	0.799469	0.0088	0.788847	0.029	0.519701	24
ST6GALNAC1	0.0124	0.799469	0.0184	0.788847	0.611	0.792979	11
TRIM52	0.0124	0.799469	0.0084	0.788847	0.101	0.581457	15
ZFAT	0.0124	0.799469	0.01	0.788847	0.783	0.868666	49
ATP5EP2	0.0128	0.799469	0.0132	0.788847	0.966	0.975967	5
CREBZF	0.0128	0.799469	0.0124	0.788847	0.688	0.826118	12
CX3CL1	0.0128	0.799469	0.0148	0.788847	0.0679	0.557456	18
LOC729609	0.0128	0.799469	0.0124	0.788847	0.208	0.626675	5
LOC283332	0.0132	0.799469	0.0224	0.788847	0.438	0.721473	4
MAGI3	0.0132	0.799469	0.0172	0.788847	0.92	0.945796	17
SASH3	0.0132	0.799469	0.0164	0.788847	0.314	0.672701	11
UBE2G1	0.0132	0.799469	0.0168	0.788847	0.512	0.751568	21
BCAP29	0.0136	0.799469	0.0072	0.788847	0.897	0.930821	19
DEFB128	0.0136	0.799469	0.0144	0.788847	0.862	0.910542	5
SLC25A40	0.0136	0.799469	0.0116	0.788847	0.559	0.769548	21
APC2	0.014	0.799469	0.0132	0.788847	0.928	0.951242	45
CCL4	0.014	0.799469	0.0216	0.788847	0.123	0.590031	4
KCNC4	0.014	0.799469	0.0156	0.788847	0.261	0.647459	23
MEG3	0.014	0.799469	0.0144	0.788847	0.115	0.584651	54
TMEM48	0.014	0.799469	0.0128	0.788847	0.998	0.998554	18
TMPRSS4	0.014	0.799469	0.0104	0.788847	0.432	0.72067	19
LPAR5	0.0144	0.799469	0.0096	0.788847	0.549	0.765957	17
MVK	0.0144	0.799469	0.0148	0.788847	0.574	0.775768	28
RFESD	0.0144	0.799469	0.0112	0.788847	0.0641	0.555549	15
SAP30BP	0.0144	0.799469	0.014	0.788847	0.445	0.72378	20
ZNF446	0.0144	0.799469	0.0164	0.788847	0.0468	0.540947	16
AATF	0.0148	0.799469	0.016	0.788847	0.435	0.721084	19
CTSA	0.0148	0.799469	0.0232	0.788847	0.0829	0.565827	20
DGCR5	0.0148	0.799469	0.0168	0.788847	0.596	0.785496	15
HHIPL1	0.0148	0.799469	0.0144	0.788847	0.143	0.595291	38
MIR433	0.0148	0.799469	0.0116	0.788847	0.0989	0.578158	11
ARPC1B	0.0152	0.799469	0.0144	0.788847	0.447	0.72454	29
CLEC2L	0.0152	0.799469	0.0152	0.788847	0.783	0.868666	14
FAM66E	0.0152	0.799469	0.0152	0.788847	0.00747	0.465982	4
MCCC1	0.0152	0.799469	0.0136	0.788847	0.154	0.600914	23
TRUB2	0.0152	0.799469	0.0092	0.788847	0.566	0.77232	6
BGN	0.0156	0.799469	0.0156	0.788847	0.44	0.722332	18
C14orf153	0.0156	0.799469	0.0112	0.788847	0.532	0.759451	17
CXorf56	0.0156	0.799469	0.014	0.788847	0.99	0.991892	11
DEFB1	0.0156	0.799469	0.0184	0.788847	0.452	0.725917	6
ERBB2IP	0.0156	0.799469	0.0148	0.788847	0.116	0.584849	22
KBTBD5	0.0156	0.799469	0.02	0.788847	0.796	0.875444	14
PRTN3	0.0156	0.799469	0.0188	0.788847	0.721	0.840342	22
SPZ1	0.0156	0.799469	0.0168	0.788847	0.27	0.650539	2
ACTR1A	0.016	0.799469	0.016	0.788847	0.0539	0.548294	21
GRK1	0.016	0.799469	0.0152	0.788847	0.648	0.810004	21
KLHL11	0.016	0.799469	0.012	0.788847	0.614	0.793873	16
LRRN3	0.016	0.799469	0.0136	0.788847	0.986	0.988972	8
NAPRT1	0.016	0.799469	0.0156	0.788847	0.575	0.776093	16
PRSS33	0.016	0.799469	0.0116	0.788847	0.472	0.732746	10
CCDC17	0.0164	0.799469	0.0172	0.788847	0.918	0.944645	13
CDC23	0.0164	0.799469	0.0104	0.788847	0.107	0.584058	12
CGGBP1	0.0164	0.799469	0.0092	0.788847	0.731	0.84458	13
COQ4	0.0164	0.799469	0.0176	0.788847	0.0892	0.568764	7
PLEKHA9	0.0164	0.799469	0.0108	0.788847	0.474	0.733759	24
SHMT2	0.0164	0.799469	0.0144	0.788847	0.178	0.61236	21
SRRM5	0.0164	0.799469	0.0244	0.788847	0.111	0.584291	6
GPR20	0.0168	0.799469	0.0176	0.788847	0.634	0.803639	22
OR2D3	0.0168	0.799469	0.02	0.788847	0.37	0.698901	3
LOC643387	0.0172	0.799469	0.016	0.788847	0.986	0.988919	18
MC4R	0.0172	0.799469	0.014	0.788847	0.919	0.945049	6
MGC16703	0.0172	0.799469	0.0276	0.788847	0.734	0.845594	15
TREML1	0.0172	0.799469	0.0152	0.788847	0.666	0.817577	6
CLPTM1	0.0176	0.799469	0.0156	0.788847	0.013	0.502546	19
EIF4G3	0.0176	0.799469	0.0144	0.788847	0.562	0.77095	25
FAM195A	0.0176	0.799469	0.0224	0.788847	0.578	0.777148	19
HLA-DRB1	0.0176	0.799469	0.0176	0.788847	0.674	0.820705	53
KIR3DP1	0.0176	0.799469	0.0164	0.788847	0.637	0.804685	10
LOC727677	0.0176	0.799469	0.016	0.788847	0.792	0.873129	6
ROBO4	0.0176	0.799469	0.0124	0.788847	0.614	0.793873	15
TSPYL2	0.0176	0.799469	0.0168	0.788847	0.238	0.638727	18
USP47	0.0176	0.799469	0.0172	0.788847	0.696	0.829429	19
CYP3A4	0.018	0.799469	0.0228	0.788847	0.165	0.607386	6
DUS1L	0.018	0.799469	0.016	0.788847	0.0856	0.5685	17
HERC2P4	0.018	0.799469	0.0172	0.788847	0.685	0.825592	3
OR7A17	0.018	0.799469	0.0188	0.788847	0.489	0.740896	5
PRDM4	0.018	0.799469	0.02	0.788847	0.782	0.868225	13
RSRC2	0.018	0.799469	0.0176	0.788847	0.216	0.630285	21
SNORD116-3	0.018	0.799469	0.0232	0.788847	0.245	0.640369	12
SNORD116-9	0.018	0.799469	0.0232	0.788847	0.245	0.640369	12
USP35	0.018	0.799469	0.0168	0.788847	0.742	0.849286	32
ZFATAS	0.018	0.799469	0.0144	0.788847	0.858	0.908242	5
ADAP1	0.0184	0.799469	0.0196	0.788847	0.0682	0.557456	107
AP1G2	0.0184	0.799469	0.0204	0.788847	0.336	0.683593	17
PNRC1	0.0184	0.799469	0.0168	0.788847	0.819	0.887537	15
SNORD116-10	0.0184	0.799469	0.0228	0.788847	0.552	0.766802	6
ABCD3	0.0188	0.799469	0.0156	0.788847	0.84	0.898603	16
CYP2C19	0.0188	0.799469	0.0156	0.788847	0.265	0.648531	5
FAM138D	0.0188	0.799469	0.0176	0.788847	0.552	0.766818	7
GPR25	0.0188	0.799469	0.0168	0.788847	0.295	0.663954	11
LOC339674	0.0188	0.799469	0.0168	0.788847	0.643	0.807641	11
LPPR2	0.0188	0.799469	0.02	0.788847	0.104	0.584058	20
PDCD5	0.0188	0.799469	0.0264	0.788847	0.468	0.731674	11
PPIAL4A	0.0188	0.799469	0.028	0.788847	0.864	0.911124	2
PPIAL4B	0.0188	0.799469	0.028	0.788847	0.864	0.911124	2
RBX1	0.0188	0.799469	0.02	0.788847	0.0861	0.5685	10
TYW1	0.0188	0.799469	0.018	0.788847	0.162	0.605836	18
WIPF2	0.0188	0.799469	0.0188	0.788847	0.225	0.633163	15
ADAM33	0.0192	0.799469	0.014	0.788847	0.00662	0.461471	21
AQP5	0.0192	0.799469	0.0232	0.788847	0.0878	0.5685	10
KIR2DL1	0.0192	0.799469	0.0252	0.788847	0.867	0.912991	6
LOC389705	0.0192	0.799469	0.0272	0.788847	0.918	0.944521	3
LRTM2	0.0192	0.799469	0.0204	0.788847	0.404	0.710667	18
MPZL3	0.0192	0.799469	0.0232	0.788847	0.402	0.709576	14
OR2G3	0.0192	0.799469	0.018	0.788847	0.498	0.744706	4
RAD54L	0.0192	0.799469	0.0184	0.788847	0.109	0.584286	13
SLC25A20	0.0192	0.799469	0.0168	0.788847	0.0904	0.568764	14
SLC44A5	0.0192	0.799469	0.0208	0.788847	0.663	0.817039	8
TRIM28	0.0192	0.799469	0.0192	0.788847	0.57	0.774019	13
HBS1L	0.0196	0.799469	0.0216	0.788847	0.276	0.654668	16
LZTR1	0.0196	0.799469	0.0188	0.788847	0.0257	0.519701	16
MIR1279	0.0196	0.799469	0.0268	0.788847	0.245	0.640369	2
MIR492	0.0196	0.799469	0.0184	0.788847	0.758	0.857473	10
ZNF581	0.0196	0.799469	0.0144	0.788847	0.103	0.581847	15
BECN1	0.02	0.799469	0.018	0.788847	0.214	0.629596	11
C14orf48	0.02	0.799469	0.0236	0.788847	0.949	0.964468	6
CAMK4	0.02	0.799469	0.0168	0.788847	0.598	0.786204	14
DISP2	0.02	0.799469	0.0216	0.788847	0.89	0.926511	18
MUC2	0.02	0.799469	0.0192	0.788847	0.528	0.757907	62
NUP62CL	0.02	0.799469	0.0196	0.788847	0.477	0.734542	17
SNORD91A	0.02	0.799469	0.0204	0.788847	0.872	0.91594	3
TWISTNB	0.02	0.799469	0.0112	0.788847	0.703	0.832074	14
ZNF673	0.02	0.799469	0.016	0.788847	0.905	0.936458	16
ZNF90	0.02	0.799469	0.0188	0.788847	0.282	0.657837	8
CNOT6L	0.0204	0.799469	0.014	0.788847	0.983	0.987379	11
CYP11B1	0.0204	0.799469	0.0184	0.788847	0.0117	0.495177	12
GJD4	0.0204	0.799469	0.0192	0.788847	0.6	0.787011	15
IL15	0.0204	0.799469	0.0248	0.788847	0.0579	0.549077	21
RFPL4A	0.0204	0.799469	0.018	0.788847	0.944	0.961196	5
RLBP1	0.0204	0.799469	0.0208	0.788847	0.803	0.879945	12
AKAP1	0.0208	0.799469	0.022	0.788847	0.0615	0.552579	23
ATG5	0.0208	0.799469	0.0172	0.788847	0.358	0.694289	22
IL17RE	0.0208	0.799469	0.0148	0.788847	0.444	0.72378	17
PLCL2	0.0208	0.799469	0.0216	0.788847	0.46	0.728738	27
RBM11	0.0208	0.799469	0.0272	0.788847	0.373	0.699095	11
SBDS	0.0208	0.799469	0.0236	0.788847	0.218	0.630844	17
STARD3NL	0.0208	0.799469	0.0176	0.788847	0.849	0.903429	20
ALKBH7	0.0212	0.799469	0.0152	0.788847	0.64	0.806132	11
ASB10	0.0212	0.799469	0.0188	0.788847	0.112	0.584291	20
EIF3F	0.0212	0.799469	0.0268	0.788847	0.00099	0.357878	17
FAM71D	0.0212	0.799469	0.0216	0.788847	0.354	0.692403	9
FOXP4	0.0212	0.799469	0.0212	0.788847	0.0726	0.562477	47
IRF9	0.0212	0.799469	0.0188	0.788847	0.00589	0.461471	12
RANBP1	0.0212	0.799469	0.0272	0.788847	0.697	0.829753	20
STYXL1	0.0212	0.799469	0.02	0.788847	0.27	0.650598	27
TMEM52	0.0212	0.799469	0.0224	0.788847	0.156	0.602568	27
CIRH1A	0.0216	0.799469	0.0188	0.788847	0.614	0.793873	14
GPR37L1	0.0216	0.799469	0.018	0.788847	0.0927	0.57053	16
LOC100130872-SPON2	0.0216	0.799469	0.0212	0.788847	0.828	0.892546	66
PRR22	0.0216	0.799469	0.0208	0.788847	0.166	0.607397	14
RPS4X	0.0216	0.799469	0.0228	0.788847	0.202	0.624977	13
TMEM60	0.0216	0.799469	0.0284	0.788847	0.53	0.758614	35
ZNF576	0.0216	0.799469	0.0176	0.788847	0.0172	0.510003	21
ADH6	0.022	0.799469	0.0236	0.788847	0.538	0.761635	7
LOC284837	0.022	0.799469	0.0224	0.788847	0.41	0.712294	8
NLRP8	0.022	0.799469	0.03	0.788847	0.914	0.941661	7
PCK2	0.022	0.799469	0.0148	0.788847	0.413	0.713339	12
RRAGB	0.022	0.799469	0.0284	0.788847	0.172	0.611394	10
SCT	0.022	0.799469	0.0228	0.788847	0.976	0.982253	10
TMEM129	0.022	0.799469	0.0248	0.788847	0.114	0.584651	17
AGXT2L2	0.0224	0.799469	0.0156	0.788847	0.176	0.61236	16
ALKBH3	0.0224	0.799469	0.0152	0.788847	0.677	0.82161	25
CIB3	0.0224	0.799469	0.022	0.788847	0.549	0.766001	6
DDX27	0.0224	0.799469	0.0232	0.788847	0.52	0.755419	12
DYNC2H1	0.0224	0.799469	0.024	0.788847	0.479	0.735601	11
GPR151	0.0224	0.799469	0.0192	0.788847	0.83	0.893382	3
METTL8	0.0224	0.799469	0.0304	0.788847	0.658	0.814797	22
NPL	0.0224	0.799469	0.0308	0.788847	0.554	0.767569	8
PAR-SN	0.0224	0.799469	0.0204	0.788847	0.177	0.61236	6
PIAS2	0.0224	0.799469	0.0228	0.788847	0.123	0.590031	12
RAB40A	0.0224	0.799469	0.0216	0.788847	0.764	0.860258	7
RNF25	0.0224	0.799469	0.0272	0.788847	0.244	0.640035	18
SNORD107	0.0224	0.799469	0.0204	0.788847	0.177	0.61236	5
UBE3A	0.0224	0.799469	0.0168	0.788847	0.696	0.829429	31
VANGL1	0.0224	0.799469	0.0236	0.788847	0.347	0.689312	18
IL22RA1	0.0228	0.799469	0.0188	0.788847	0.605	0.79009	9
KIAA0895	0.0228	0.799469	0.0168	0.788847	0.161	0.605511	30
KPNA5	0.0228	0.799469	0.0208	0.788847	0.0383	0.52946	13
KRT85	0.0228	0.799469	0.016	0.788847	0.0801	0.565827	12
LOC284233	0.0228	0.799469	0.026	0.788847	0.0321	0.519701	5
LOC415056	0.0228	0.799469	0.018	0.788847	0.298	0.665138	4
SH3BGR	0.0228	0.799469	0.0228	0.788847	0.281	0.657837	17
SNAPIN	0.0228	0.799469	0.0204	0.788847	0.425	0.718058	10
WDR62	0.0228	0.799469	0.028	0.788847	0.0184	0.517815	15
CTNS	0.0232	0.799469	0.02	0.788847	0.0356	0.525354	32
DLL1	0.0232	0.799469	0.0168	0.788847	0.985	0.988681	39
GRLF1	0.0232	0.799469	0.0232	0.788847	0.589	0.783074	14
RHOJ	0.0232	0.799469	0.0268	0.788847	0.887	0.924727	9
SUCNR1	0.0232	0.799469	0.0284	0.788847	0.582	0.779098	3
TTC22	0.0232	0.799469	0.024	0.788847	0.492	0.742141	22
ABCA11P	0.0236	0.799469	0.0168	0.788847	0.149	0.59921	10
ATG4C	0.0236	0.799469	0.0204	0.788847	0.878	0.919297	10
CCL17	0.0236	0.799469	0.0248	0.788847	0.45	0.725877	7
CGB2	0.0236	0.799469	0.0292	0.788847	0.615	0.79416	8
RPL23A	0.0236	0.799469	0.028	0.788847	0.577	0.776975	28
SNAR-G2	0.0236	0.799469	0.0292	0.788847	0.615	0.79416	5
BAG5	0.024	0.799469	0.0196	0.788847	0.526	0.75733	16
DOM3Z	0.024	0.799469	0.0212	0.788847	0.424	0.717487	80
FREM1	0.024	0.799469	0.0244	0.788847	0.318	0.674874	6
KCNK16	0.024	0.799469	0.0268	0.788847	0.756	0.856472	12
PRPF39	0.024	0.799469	0.0148	0.788847	0.177	0.61236	13
SNORD116-22	0.024	0.799469	0.026	0.788847	0.705	0.832738	6
TIA1	0.024	0.799469	0.0196	0.788847	0.294	0.663954	16
C1orf158	0.0244	0.799469	0.0216	0.788847	0.746	0.851539	5
ERCC1	0.0244	0.799469	0.024	0.788847	0.495	0.743614	21
FAM60A	0.0244	0.799469	0.0208	0.788847	0.0979	0.576564	26
MYOZ1	0.0244	0.799469	0.0288	0.788847	0.0647	0.555549	8
AVPR2	0.0248	0.799469	0.0228	0.788847	0.311	0.670904	17
C15orf63	0.0248	0.799469	0.028	0.788847	0.0965	0.574834	13
ENPP1	0.0248	0.799469	0.018	0.788847	0.73	0.843956	19
GPR179	0.0248	0.799469	0.024	0.788847	0.0943	0.571998	10
KANK3	0.0248	0.799469	0.0244	0.788847	0.637	0.804957	33
MIR133A2	0.0248	0.799469	0.036	0.788847	0.489	0.741107	10
OR4X1	0.0248	0.799469	0.0276	0.788847	0.177	0.61236	3
SLC7A1	0.0248	0.799469	0.0236	0.788847	0.022	0.518291	37
VENTX	0.0248	0.799469	0.0232	0.788847	0.987	0.989655	47
KLB	0.0252	0.799469	0.0228	0.788847	0.473	0.733093	16
LOC340508	0.0252	0.799469	0.0256	0.788847	0.313	0.672582	4
METRN	0.0252	0.799469	0.0236	0.788847	0.00601	0.461471	11
NRSN2	0.0252	0.799469	0.0256	0.788847	0.0564	0.549077	12
OPN1MW2	0.0252	0.799469	0.0292	0.788847	0.183	0.613626	3
SLC6A16	0.0252	0.799469	0.0212	0.788847	0.423	0.717316	12
ZNF589	0.0252	0.799469	0.0252	0.788847	0.699	0.830712	17
CHM	0.0256	0.799469	0.028	0.788847	0.119	0.588755	9
LOC100129083	0.0256	0.799469	0.0232	0.788847	0.52	0.755419	5
LOC100289511	0.0256	0.799469	0.0212	0.788847	0.364	0.696467	16
MAGEB2	0.0256	0.799469	0.0292	0.788847	0.0776	0.564539	10
OSTN	0.0256	0.799469	0.0276	0.788847	0.211	0.628246	3
POLR2J3	0.0256	0.799469	0.02	0.788847	0.0942	0.571998	2
RNF128	0.0256	0.799469	0.022	0.788847	0.784	0.868836	18
TTLL10	0.0256	0.799469	0.0248	0.788847	0.908	0.938558	47
DBF4	0.026	0.799469	0.0224	0.788847	0.2	0.622787	19
ENTPD6	0.026	0.799469	0.0284	0.788847	0.263	0.648025	19
MUTED	0.026	0.799469	0.0248	0.788847	0.516	0.75337	15
OR2W3	0.026	0.799469	0.0304	0.788847	0.297	0.664732	3
PINK1	0.026	0.799469	0.0208	0.788847	0.152	0.600212	21
RASGRP4	0.026	0.799469	0.0252	0.788847	0.0036	0.431797	12
RPL23AP82	0.026	0.799469	0.0336	0.788847	0.0799	0.565827	17
RPN1	0.026	0.799469	0.0308	0.788847	0.415	0.714086	17
SMARCC2	0.026	0.799469	0.0272	0.788847	0.589	0.782642	10
SMYD2	0.026	0.799469	0.0248	0.788847	0.352	0.691966	19
ACSL3	0.0264	0.799469	0.024	0.788847	0.569	0.773579	20
ALG10	0.0264	0.799469	0.0284	0.788847	0.994	0.994784	9
C11orf61	0.0264	0.799469	0.032	0.788847	0.139	0.594484	15
FAU	0.0264	0.799469	0.0272	0.788847	0.0679	0.557456	17
FGFR4	0.0264	0.799469	0.0312	0.788847	0.376	0.699943	29
NXF2	0.0264	0.799469	0.0288	0.788847	0.968	0.976689	4
NXF2B	0.0264	0.799469	0.0288	0.788847	0.968	0.976689	4
SLC25A45	0.0264	0.799469	0.0304	0.788847	0.0716	0.56045	9
TMEM130	0.0264	0.799469	0.0208	0.788847	0.53	0.758735	9
ALG3	0.0268	0.799469	0.0236	0.788847	0.0867	0.5685	21
C1QA	0.0268	0.799469	0.03	0.788847	0.867	0.913016	10
CCDC34	0.0268	0.799469	0.0176	0.788847	0.175	0.612186	13
FAM91A1	0.0268	0.799469	0.0284	0.788847	0.0229	0.518291	19
GH1	0.0268	0.799469	0.0272	0.788847	0.0326	0.519701	7
HBII-52-24	0.0268	0.799469	0.0264	0.788847	0.271	0.650817	3
LONP2	0.0268	0.799469	0.0228	0.788847	0.493	0.742695	24
METTL2A	0.0268	0.799469	0.0232	0.788847	0.387	0.70396	16
MIR24-2	0.0268	0.799469	0.024	0.788847	0.724	0.841594	11
PCYT2	0.0268	0.799469	0.0264	0.788847	0.879	0.920026	23
TUSC2	0.0268	0.799469	0.0264	0.788847	0.122	0.590031	13
VWA3A	0.0268	0.799469	0.0248	0.788847	0.336	0.683593	8
BRSK1	0.0272	0.799469	0.0248	0.788847	0.114	0.584651	25
C6orf145	0.0272	0.799469	0.0228	0.788847	0.599	0.786344	34
KCNA6	0.0272	0.799469	0.0236	0.788847	0.877	0.918263	21
LOC100130776	0.0272	0.799469	0.0276	0.788847	0.268	0.64973	11
PPP2R5B	0.0272	0.799469	0.0236	0.788847	0.0711	0.559526	15
SEC61G	0.0272	0.799469	0.024	0.788847	0.148	0.598563	16
ZNF513	0.0272	0.799469	0.028	0.788847	0.862	0.910542	20
ANP32B	0.0276	0.799469	0.0184	0.788847	0.297	0.664732	11
CHRNA4	0.0276	0.799469	0.024	0.788847	0.931	0.953011	24
CXCL17	0.0276	0.799469	0.0308	0.788847	0.0311	0.519701	8
GLT6D1	0.0276	0.799469	0.0204	0.788847	0.532	0.759451	4
TARS2	0.0276	0.799469	0.0276	0.788847	0.238	0.638736	12
ZNF460	0.0276	0.799469	0.0244	0.788847	0.367	0.697955	16
ZNF696	0.0276	0.799469	0.0284	0.788847	0.775	0.864417	21
COPS8	0.028	0.799469	0.016	0.788847	0.131	0.59431	18
HP	0.028	0.799469	0.0336	0.788847	0.785	0.869559	3
MIR1226	0.028	0.799469	0.022	0.788847	0.846	0.90198	8
NKX6-3	0.028	0.799469	0.0328	0.788847	0.763	0.859896	16
TSSK1B	0.028	0.799469	0.0284	0.788847	0.32	0.675378	14
ATP5G1	0.0284	0.799469	0.0332	0.788847	0.0526	0.547136	17
HINT3	0.0284	0.799469	0.028	0.788847	0.827	0.891993	12
IP6K3	0.0284	0.799469	0.0276	0.788847	0.0174	0.510152	7
MPP3	0.0284	0.799469	0.0248	0.788847	0.768	0.862013	16
TGFBRAP1	0.0284	0.799469	0.034	0.788847	0.0726	0.562477	21
TMEM127	0.0284	0.799469	0.0196	0.788847	0.797	0.875828	17
ZNF580	0.0284	0.799469	0.0324	0.788847	0.0878	0.5685	15
PLEKHG4	0.0288	0.799469	0.0256	0.788847	0.293	0.663912	19
TTLL3	0.0288	0.799469	0.0348	0.788847	0.839	0.898122	17
DUPD1	0.0292	0.799469	0.0248	0.788847	0.153	0.60047	14
KRT6C	0.0292	0.799469	0.0336	0.788847	0.0603	0.550623	7
NEURL2	0.0292	0.799469	0.0336	0.788847	0.181	0.613341	17
PON3	0.0292	0.799469	0.0372	0.788847	0.179	0.61236	28
TMPRSS5	0.0292	0.799469	0.0284	0.788847	0.816	0.886308	8
GPR137	0.0296	0.799469	0.0288	0.788847	0.0839	0.567114	32
LOC645332	0.0296	0.799469	0.0196	0.788847	0.934	0.954457	11
MAS1	0.0296	0.799469	0.028	0.788847	0.718	0.839147	4
PRR21	0.0296	0.799469	0.0264	0.788847	0.314	0.672848	4
SLC16A3	0.0296	0.799469	0.0316	0.788847	0.276	0.654499	38
ABRA	0.03	0.799469	0.0276	0.788847	0.402	0.709896	8
ASPG	0.03	0.799469	0.032	0.788847	0.841	0.898966	25
AWAT2	0.03	0.799469	0.0332	0.788847	0.0884	0.568764	5
C8orf56	0.03	0.799469	0.034	0.788847	0.671	0.819186	18
CRIP2	0.03	0.799469	0.0268	0.788847	0.966	0.975801	23
LRIG2	0.03	0.799469	0.0188	0.788847	0.628	0.800985	15
ROPN1	0.03	0.799469	0.0316	0.788847	0.603	0.789139	6
UBE2D4	0.03	0.799469	0.0288	0.788847	0.312	0.671595	16
YBX1	0.03	0.799469	0.0308	0.788847	0.0653	0.555549	18
C19orf29	0.0304	0.799469	0.02	0.788847	0.18	0.612469	25
HIST2H2BE	0.0304	0.799469	0.0228	0.788847	0.732	0.845099	25
MIR1470	0.0304	0.799469	0.0308	0.788847	0.335	0.683339	11
RHOB	0.0304	0.799469	0.0252	0.788847	0.741	0.849025	15
TMCO5A	0.0304	0.799469	0.0264	0.788847	0.145	0.596828	6
CHPF2	0.0308	0.799469	0.0328	0.788847	0.572	0.774841	25
GLRA4	0.0308	0.799469	0.03	0.788847	0.304	0.667563	10
KIAA1688	0.0308	0.799469	0.0308	0.788847	0.364	0.696467	80
LOC148145	0.0308	0.799469	0.0252	0.788847	0.566	0.77232	6
LPXN	0.0308	0.799469	0.0352	0.788847	0.158	0.604032	22
MIR23A	0.0308	0.799469	0.0316	0.788847	0.475	0.733791	6
MIR27A	0.0308	0.799469	0.0316	0.788847	0.475	0.733791	8
TAS2R10	0.0308	0.799469	0.028	0.788847	0.494	0.743114	2
BRDT	0.0312	0.799469	0.0304	0.788847	0.747	0.85215	15
CNGB1	0.0312	0.799469	0.0384	0.788847	0.0605	0.550623	20
HDAC2	0.0312	0.799469	0.0348	0.788847	0.694	0.828719	18
MIR939	0.0312	0.799469	0.0296	0.788847	0.132	0.594465	9
MTM1	0.0312	0.799469	0.0376	0.788847	0.533	0.759879	16
PLA2G10	0.0312	0.799469	0.0308	0.788847	0.468	0.731674	2
SPACA4	0.0312	0.799469	0.0276	0.788847	0.173	0.611394	10
TH	0.0312	0.799469	0.0344	0.788847	0.129	0.593406	26
TPSG1	0.0312	0.799469	0.032	0.788847	0.628	0.800985	11
ANKRD49	0.0316	0.799469	0.0264	0.788847	0.708	0.834815	18
DCUN1D3	0.0316	0.799469	0.0308	0.788847	0.486	0.73901	19
GATAD2A	0.0316	0.799469	0.0376	0.788847	0.172	0.611394	38
HSBP1L1	0.0316	0.799469	0.0364	0.788847	0.63	0.801634	11
HSPA7	0.0316	0.799469	0.0392	0.788847	0.699	0.830712	11
KATNAL2	0.0316	0.799469	0.0352	0.788847	0.948	0.963426	48
MIR1181	0.0316	0.799469	0.0272	0.788847	0.504	0.747919	10
NLRP9	0.0316	0.799469	0.034	0.788847	0.931	0.953194	6
PL-5283	0.0316	0.799469	0.024	0.788847	0.971	0.978924	12
AFARP1	0.032	0.799469	0.0284	0.788847	0.0785	0.565827	8
CIZ1	0.032	0.799469	0.0336	0.788847	0.0333	0.519701	19
FXN	0.032	0.799469	0.0332	0.788847	0.368	0.698274	16
SLC25A37	0.032	0.799469	0.028	0.788847	0.272	0.651776	27
SORBS3	0.032	0.799469	0.0332	0.788847	0.0297	0.519701	33
SPATA2L	0.032	0.799469	0.0284	0.788847	0.632	0.802329	21
TERF1	0.032	0.799469	0.034	0.788847	0.464	0.729689	12
ATP6V0B	0.0324	0.799469	0.0228	0.788847	0.575	0.776093	15
FAM169B	0.0324	0.799469	0.03	0.788847	0.15	0.599244	11
GRAPL	0.0324	0.799469	0.0248	0.788847	0.0665	0.556564	3
HYI	0.0324	0.799469	0.0264	0.788847	0.888	0.925237	18
INS	0.0324	0.799469	0.0308	0.788847	0.161	0.605511	22
LOC723972	0.0324	0.799469	0.0452	0.788847	0.044	0.538488	5
PDLIM4	0.0324	0.799469	0.032	0.788847	0.0163	0.509184	27
POLR3H	0.0324	0.799469	0.0308	0.788847	0.672	0.81979	15
STK19	0.0324	0.799469	0.0264	0.788847	0.346	0.688491	100
STRA6	0.0324	0.799469	0.0308	0.788847	0.27	0.650539	21
C1QC	0.0328	0.799469	0.0308	0.788847	0.147	0.598144	14
FAM114A1	0.0328	0.799469	0.0332	0.788847	0.671	0.819239	20
IPO13	0.0328	0.799469	0.0264	0.788847	0.317	0.674222	23
MTMR4	0.0328	0.799469	0.0316	0.788847	0.669	0.818438	18
MYO5A	0.0328	0.799469	0.0276	0.788847	0.403	0.710518	27
PFKM	0.0328	0.799469	0.0272	0.788847	0.413	0.713339	26
ANKRD7	0.0332	0.799469	0.0332	0.788847	0.268	0.64973	6
C2orf70	0.0332	0.799469	0.0432	0.788847	0.564	0.771934	18
C6orf106	0.0332	0.799469	0.0296	0.788847	0.0396	0.532173	21
CYP27C1	0.0332	0.799469	0.0348	0.788847	0.614	0.793873	17
DYTN	0.0332	0.799469	0.0408	0.788847	0.593	0.784692	4
GNG13	0.0332	0.799469	0.0348	0.788847	0.493	0.742695	14
OR1A1	0.0332	0.799469	0.03	0.788847	0.451	0.725877	5
SLC35D1	0.0332	0.799469	0.0316	0.788847	0.54	0.762958	18
SLC6A12	0.0332	0.799469	0.0372	0.788847	0.888	0.925036	28
XAGE5	0.0332	0.799469	0.0308	0.788847	0.196	0.621226	8
BCKDK	0.0336	0.799469	0.0408	0.788847	0.129	0.593406	13
GALP	0.0336	0.799469	0.0396	0.788847	0.778	0.866255	11
PROK1	0.0336	0.799469	0.0292	0.788847	0.427	0.718404	7
SNORD116-20	0.0336	0.799469	0.0356	0.788847	0.755	0.856253	5
ATF7	0.034	0.799469	0.0348	0.788847	0.849	0.90348	17
DEFB109P1	0.034	0.799469	0.0308	0.788847	0.154	0.600746	1
HLA-DRB6	0.034	0.799469	0.038	0.788847	0.69	0.826776	29
LOC169834	0.034	0.799469	0.0396	0.788847	0.756	0.856305	3
CDK3	0.0344	0.799469	0.0332	0.788847	0.313	0.672701	12
EPS8L2	0.0344	0.799469	0.0244	0.788847	0.652	0.811914	30
ESPNP	0.0344	0.799469	0.0408	0.788847	0.917	0.944174	41
GCNT1	0.0344	0.799469	0.0384	0.788847	0.912	0.940966	7
KLF16	0.0344	0.799469	0.0292	0.788847	0.022	0.518291	22
KRT76	0.0344	0.799469	0.0276	0.788847	0.0528	0.547263	8
LCE1D	0.0344	0.799469	0.04	0.788847	0.408	0.711614	7
METTL4	0.0344	0.799469	0.0296	0.788847	0.474	0.733167	21
MIR629	0.0344	0.799469	0.0316	0.788847	0.0215	0.518291	4
ZUFSP	0.0344	0.799469	0.0272	0.788847	0.932	0.953505	8
C8orf86	0.0348	0.799469	0.0392	0.788847	0.29	0.662514	9
LOC150185	0.0348	0.799469	0.0256	0.788847	0.786	0.869802	8
LOC92659	0.0348	0.799469	0.0384	0.788847	0.117	0.585776	18
MEIS3P1	0.0348	0.799469	0.0276	0.788847	0.568	0.773452	7
MMP23A	0.0348	0.799469	0.0368	0.788847	0.302	0.665853	10
RNF169	0.0348	0.799469	0.0296	0.788847	0.586	0.781593	15
SNRPB	0.0348	0.799469	0.0296	0.788847	0.0813	0.565827	19
BUB1	0.0352	0.799469	0.0372	0.788847	0.458	0.727613	17
CHP	0.0352	0.799469	0.0356	0.788847	0.162	0.605836	20
CXCL11	0.0352	0.799469	0.0436	0.788847	0.429	0.718773	3
FAM131C	0.0352	0.799469	0.036	0.788847	0.379	0.700766	17
HTATIP2	0.0352	0.799469	0.032	0.788847	0.783	0.868515	23
METRNL	0.0352	0.799469	0.034	0.788847	0.445	0.72378	42
OR2AK2	0.0352	0.799469	0.03	0.788847	0.512	0.751602	1
PSMD5	0.0352	0.799469	0.0452	0.788847	0.899	0.93255	8
RPS28	0.0352	0.799469	0.044	0.788847	0.242	0.63916	11
SERINC4	0.0352	0.799469	0.0368	0.788847	0.141	0.594484	15
SLC25A1	0.0352	0.799469	0.0376	0.788847	0.0137	0.502546	12
ZNF223	0.0352	0.799469	0.0372	0.788847	0.391	0.704999	7
CLDN23	0.0356	0.799469	0.0416	0.788847	0.444	0.72378	10
GJC2	0.0356	0.799469	0.0324	0.788847	0.102	0.581457	19
LSM12	0.0356	0.799469	0.0296	0.788847	0.107	0.584058	13
RPL28	0.0356	0.799469	0.0348	0.788847	0.13	0.59431	17
SSC5D	0.0356	0.799469	0.028	0.788847	0.138	0.594484	30
BTBD19	0.036	0.799469	0.048	0.788847	0.149	0.59921	17
C20orf134	0.036	0.799469	0.0368	0.788847	0.98	0.985162	8
CHD5	0.036	0.799469	0.0392	0.788847	0.324	0.676605	78
FADS2	0.036	0.799469	0.0352	0.788847	0.905	0.936791	18
GINS4	0.036	0.799469	0.0356	0.788847	0.0365	0.525354	14
MIR497	0.036	0.799469	0.0428	0.788847	0.817	0.886502	5
PTH	0.036	0.799469	0.03	0.788847	0.742	0.84933	5
SPDYE7P	0.036	0.799469	0.0396	0.788847	0.653	0.812365	2
AQP1	0.0364	0.799469	0.0416	0.788847	0.0262	0.519701	18
LGALS7	0.0364	0.799469	0.0348	0.788847	0.555	0.768007	6
MRPS23	0.0364	0.799469	0.026	0.788847	0.264	0.648463	12
NUP37	0.0364	0.799469	0.0324	0.788847	0.359	0.694364	10
TMEM189-UBE2V1	0.0364	0.799469	0.0292	0.788847	0.318	0.674769	35
TOB2	0.0364	0.799469	0.0344	0.788847	0.196	0.621226	16
KRT5	0.0368	0.799469	0.0412	0.788847	0.17	0.611394	11
LOC728613	0.0368	0.799469	0.0428	0.788847	0.234	0.635428	16
OR4C46	0.0368	0.799469	0.0376	0.788847	0.506	0.749191	2
SLC9A3R2	0.0368	0.799469	0.0388	0.788847	0.0794	0.565827	24
TADA1	0.0368	0.799469	0.0364	0.788847	0.88	0.920335	18
TBC1D10C	0.0368	0.799469	0.0392	0.788847	0.11	0.584291	13
ASB6	0.0372	0.799469	0.032	0.788847	0.792	0.873487	10
CLEC18A	0.0372	0.799469	0.0468	0.788847	0.0288	0.519701	4
GUSB	0.0372	0.799469	0.0404	0.788847	0.56	0.769661	20
HIST2H2AB	0.0372	0.799469	0.0276	0.788847	0.834	0.894573	10
RAD9A	0.0372	0.799469	0.0416	0.788847	0.00326	0.431797	18
RBMXL2	0.0372	0.799469	0.044	0.788847	0.151	0.599425	8
SPATA4	0.0372	0.799469	0.0272	0.788847	0.716	0.837917	13
TBPL2	0.0372	0.799469	0.0388	0.788847	0.911	0.94036	15
TCL1B	0.0372	0.799469	0.0324	0.788847	0.417	0.714683	9
ALS2CR11	0.0376	0.799469	0.0408	0.788847	0.572	0.774755	12
APIP	0.0376	0.799469	0.0372	0.788847	0.258	0.646783	22
ENTPD2	0.0376	0.799469	0.036	0.788847	0.883	0.922746	12
ERO1LB	0.0376	0.799469	0.04	0.788847	0.204	0.625096	15
NHSL2	0.0376	0.799469	0.0296	0.788847	0.166	0.607397	39
AGAP8	0.038	0.799469	0.04	0.788847	0.922	0.94693	2
FAM50B	0.038	0.799469	0.0388	0.788847	0.082	0.565827	39
MYOT	0.038	0.799469	0.0364	0.788847	0.133	0.594465	6
OGFR	0.038	0.799469	0.0308	0.788847	0.69	0.826776	21
OR2L13	0.038	0.799469	0.0276	0.788847	0.804	0.879964	27
SHARPIN	0.038	0.799469	0.0416	0.788847	0.336	0.683593	15
SLC13A3	0.038	0.799469	0.0372	0.788847	0.386	0.703498	20
TCP10L	0.038	0.799469	0.0368	0.788847	0.693	0.828426	11
FTHL3	0.0384	0.799469	0.0396	0.788847	0.395	0.706629	6
FTSJ2	0.0384	0.799469	0.0388	0.788847	0.36	0.694535	17
HSH2D	0.0384	0.799469	0.0388	0.788847	0.963	0.974206	10
MIR219-2	0.0384	0.799469	0.0408	0.788847	0.434	0.72067	6
PSG3	0.0384	0.799469	0.0432	0.788847	0.414	0.713412	6
RSPH4A	0.0384	0.799469	0.036	0.788847	0.0671	0.556738	14
ZNF641	0.0384	0.799469	0.034	0.788847	0.541	0.763236	10
BAX	0.0388	0.799469	0.04	0.788847	0.0163	0.509184	12
LIPJ	0.0388	0.799469	0.0432	0.788847	0.141	0.594484	6
PECAM1	0.0388	0.799469	0.0324	0.788847	0.194	0.620165	6
ATPAF2	0.0392	0.799469	0.04	0.788847	0.217	0.630436	17
LOC645752	0.0392	0.799469	0.0372	0.788847	0.424	0.717487	5
MCART1	0.0392	0.799469	0.032	0.788847	0.771	0.862625	7
RBM43	0.0392	0.799469	0.0336	0.788847	0.173	0.611405	15
TEKT1	0.0392	0.799469	0.0384	0.788847	0.123	0.590031	12
MIR548B	0.0396	0.799469	0.0388	0.788847	0.263	0.648025	4
SAMD11	0.0396	0.799469	0.0396	0.788847	0.771	0.862625	51
ZNF195	0.0396	0.799469	0.0344	0.788847	0.505	0.748792	14
CAMTA2	0.04	0.799469	0.0304	0.788847	0.428	0.718773	26
CNOT8	0.04	0.799469	0.0332	0.788847	0.00513	0.452084	17
FIBP	0.04	0.799469	0.0376	0.788847	0.459	0.727682	12
GRAMD1C	0.04	0.799469	0.0384	0.788847	0.581	0.77909	19
KCMF1	0.04	0.799469	0.0432	0.788847	0.0821	0.565827	15
PREPL	0.04	0.799469	0.0368	0.788847	0.219	0.630948	27
PSG1	0.04	0.799469	0.0416	0.788847	0.575	0.776093	6
SLC2A2	0.04	0.799469	0.0376	0.788847	0.788	0.870981	12
STX5	0.04	0.799469	0.0432	0.788847	0.264	0.648108	15
ZNF43	0.04	0.799469	0.0452	0.788847	0.177	0.61236	11
ABHD10	0.0404	0.799469	0.0392	0.788847	0.687	0.826118	13
ADD3	0.0404	0.799469	0.038	0.788847	0.818	0.887086	23
BCAP31	0.0404	0.799469	0.0464	0.788847	0.229	0.634879	19
CHRNA5	0.0404	0.799469	0.0532	0.788847	0.498	0.744706	11
CYP2W1	0.0404	0.799469	0.0356	0.788847	0.373	0.699103	29
E2F2	0.0404	0.799469	0.0424	0.788847	0.419	0.714853	16
ELANE	0.0404	0.799469	0.038	0.788847	0.0805	0.565827	17
KRT74	0.0404	0.799469	0.0336	0.788847	0.321	0.675416	7
L3MBTL	0.0404	0.799469	0.0384	0.788847	0.0295	0.519701	32
MESP2	0.0404	0.799469	0.0424	0.788847	0.886	0.92393	13
ULBP3	0.0404	0.799469	0.0408	0.788847	0.468	0.73201	12
ZNF512B	0.0404	0.799469	0.0396	0.788847	0.66	0.815176	16
ANKRD26	0.0408	0.799469	0.0408	0.788847	0.953	0.967098	13
AQP11	0.0408	0.799469	0.0436	0.788847	0.57	0.77372	18
ARHGDIG	0.0408	0.799469	0.0396	0.788847	0.68	0.822989	17
GCKR	0.0408	0.799469	0.0472	0.788847	0.604	0.789372	11
GRM4	0.0408	0.799469	0.0344	0.788847	0.202	0.624977	62
ANO10	0.0412	0.799469	0.0352	0.788847	0.237	0.638339	30
C11orf52	0.0412	0.799469	0.042	0.788847	0.135	0.594465	9
GGTLC1	0.0412	0.799469	0.0376	0.788847	0.0301	0.519701	10
GORASP2	0.0412	0.799469	0.0384	0.788847	0.715	0.837547	16
NUPL1	0.0412	0.799469	0.0436	0.788847	0.92	0.945853	15
PDIA2	0.0412	0.799469	0.0372	0.788847	0.892	0.927855	18
PRSS3	0.0412	0.799469	0.0396	0.788847	0.929	0.95203	10
ADAT2	0.0416	0.799469	0.0296	0.788847	0.0669	0.556738	23
CD160	0.0416	0.799469	0.0352	0.788847	0.26	0.646888	13
MDK	0.0416	0.799469	0.0452	0.788847	0.231	0.635159	17
PAK3	0.0416	0.799469	0.0412	0.788847	0.887	0.924442	28
PHTF2	0.0416	0.799469	0.0388	0.788847	0.0868	0.5685	43
SLC6A10P	0.0416	0.799469	0.048	0.788847	0.278	0.655654	1
WDR47	0.0416	0.799469	0.0364	0.788847	0.532	0.759451	21
WHAMML1	0.0416	0.799469	0.042	0.788847	0.59	0.783142	5
ACAN	0.042	0.799469	0.052	0.788847	0.947	0.963355	19
C5AR1	0.042	0.799469	0.032	0.788847	0.29	0.662706	6
CEACAM3	0.042	0.799469	0.0412	0.788847	0.39	0.704999	5
EBF4	0.042	0.799469	0.0404	0.788847	0.956	0.968862	28
GGT5	0.042	0.799469	0.042	0.788847	0.204	0.625096	6
KRTAP21-2	0.042	0.799469	0.0464	0.788847	0.935	0.955042	1
MAF1	0.042	0.799469	0.0452	0.788847	0.15	0.599244	16
NRBF2	0.042	0.799469	0.038	0.788847	0.838	0.897122	17
NUDT9	0.042	0.799469	0.0376	0.788847	0.65	0.81071	11
SIDT2	0.042	0.799469	0.0408	0.788847	0.476	0.73426	18
SLC10A4	0.042	0.799469	0.0344	0.788847	0.785	0.86934	17
CSNK1G1	0.0424	0.799469	0.044	0.788847	0.121	0.589355	19
CST6	0.0424	0.799469	0.0464	0.788847	0.542	0.763619	13
CYP4F8	0.0424	0.799469	0.0468	0.788847	0.929	0.95203	7
EIF5A2	0.0424	0.799469	0.0448	0.788847	0.192	0.619453	16
FAM9C	0.0424	0.799469	0.052	0.788847	0.836	0.895532	10
GPR17	0.0424	0.799469	0.0432	0.788847	0.353	0.692119	13
RRS1	0.0424	0.799469	0.0436	0.788847	0.273	0.65213	15
SLC22A20	0.0424	0.799469	0.044	0.788847	0.883	0.922438	12
UQCR	0.0424	0.799469	0.0508	0.788847	0.00884	0.484269	14
B9D1	0.0428	0.799469	0.0436	0.788847	0.432	0.72067	29
C1orf159	0.0428	0.799469	0.044	0.788847	0.728	0.843179	69
CAMK1G	0.0428	0.799469	0.0448	0.788847	0.161	0.605511	8
FAM117A	0.0428	0.799469	0.0372	0.788847	0.457	0.727347	20
FLJ13224	0.0428	0.799469	0.042	0.788847	0.285	0.659924	9
PEAR1	0.0428	0.799469	0.0412	0.788847	0.463	0.729689	23
PTMA	0.0428	0.799469	0.0384	0.788847	0.14	0.594484	19
SLC17A1	0.0428	0.799469	0.0452	0.788847	0.173	0.611394	8
TMCC1	0.0428	0.799469	0.0332	0.788847	0.443	0.723576	27
CYP4A11	0.0432	0.799469	0.04	0.788847	0.268	0.64973	5
POLG	0.0432	0.799469	0.0404	0.788847	0.757	0.856628	18
STX17	0.0432	0.799469	0.0484	0.788847	0.256	0.646363	6
UBE2MP1	0.0432	0.799469	0.0384	0.788847	0.946	0.96266	8
ZNF286B	0.0432	0.799469	0.0436	0.788847	0.614	0.793873	24
HEMK1	0.0436	0.799469	0.0488	0.788847	0.473	0.732754	18
LOC100130238	0.0436	0.799469	0.0428	0.788847	0.967	0.976541	20
MIR106B	0.0436	0.799469	0.0356	0.788847	0.0117	0.495177	10
PGS1	0.0436	0.799469	0.0416	0.788847	0.0498	0.544499	36
SENP1	0.0436	0.799469	0.0364	0.788847	0.105	0.584058	20
DYX1C1	0.044	0.799469	0.0384	0.788847	0.77	0.862441	16
NFYC	0.044	0.799469	0.0336	0.788847	0.688	0.826118	29
OR7E156P	0.044	0.799469	0.0496	0.788847	0.65	0.81071	3
RGS11	0.044	0.799469	0.0392	0.788847	0.624	0.798974	15
RPSAP58	0.044	0.799469	0.044	0.788847	0.843	0.900458	11
ZDHHC15	0.044	0.799469	0.0424	0.788847	0.833	0.894198	13
ASTL	0.0444	0.799469	0.054	0.788847	0.68	0.822989	5
CDRT15P	0.0444	0.799469	0.044	0.788847	0.651	0.811382	7
CENPF	0.0444	0.799469	0.0504	0.788847	0.522	0.756267	32
GEMIN5	0.0444	0.799469	0.04	0.788847	0.374	0.699112	15
HS3ST6	0.0444	0.799469	0.0492	0.788847	0.193	0.619959	19
IGLL3	0.0444	0.799469	0.0424	0.788847	0.394	0.70636	3
KIAA1191	0.0444	0.799469	0.0468	0.788847	0.459	0.728068	16
OR10A5	0.0444	0.799469	0.0484	0.788847	0.334	0.682181	5
RAB11FIP5	0.0444	0.799469	0.0408	0.788847	0.678	0.821692	17
ADAMTS4	0.0448	0.799469	0.0524	0.788847	0.758	0.857518	12
CYP19A1	0.0448	0.799469	0.0452	0.788847	0.0953	0.571998	18
MMAB	0.0448	0.799469	0.0448	0.788847	0.704	0.832521	23
MYL3	0.0448	0.799469	0.036	0.788847	0.333	0.681559	5
PKD1L2	0.0448	0.799469	0.0408	0.788847	0.0711	0.559526	16
RALGDS	0.0448	0.799469	0.0432	0.788847	0.251	0.643831	29
RARRES3	0.0448	0.799469	0.04	0.788847	0.162	0.605836	6
SCUBE3	0.0448	0.799469	0.0432	0.788847	0.0994	0.578982	17
TSPAN10	0.0448	0.799469	0.0544	0.788847	0.0709	0.559526	13
AOC3	0.0452	0.799469	0.0424	0.788847	0.201	0.623592	12
CCT8	0.0452	0.799469	0.0348	0.788847	0.179	0.61236	11
EFNA1	0.0452	0.799469	0.0448	0.788847	0.0126	0.502222	21
F10	0.0452	0.799469	0.0396	0.788847	0.147	0.598144	40
IRGQ	0.0452	0.799469	0.0332	0.788847	0.108	0.584058	25
KRTAP19-4	0.0452	0.799469	0.0516	0.788847	0.526	0.75733	2
LOC285375	0.0452	0.799469	0.0424	0.788847	0.969	0.977196	17
PABPC3	0.0452	0.799469	0.06	0.788847	0.859	0.90917	15
PEG3AS	0.0452	0.799469	0.046	0.788847	0.247	0.640786	3
SEMA3B	0.0452	0.799469	0.0412	0.788847	0.139	0.594484	39
SLC30A7	0.0452	0.799469	0.0368	0.788847	0.812	0.884257	20
STK36	0.0452	0.799469	0.0476	0.788847	0.264	0.648463	17
TMPRSS9	0.0452	0.799469	0.0372	0.788847	0.209	0.626785	18
TPRX1	0.0452	0.799469	0.0412	0.788847	0.375	0.69956	5
WDR31	0.0452	0.799469	0.0396	0.788847	0.0204	0.518291	6
ACTR3	0.0456	0.799469	0.0536	0.788847	0.976	0.982676	17
KLK9	0.0456	0.799469	0.0452	0.788847	0.393	0.705994	13
MAP3K7IP3	0.0456	0.799469	0.0496	0.788847	0.797	0.875847	17
MED26	0.0456	0.799469	0.0388	0.788847	0.85	0.904	14
MSH2	0.0456	0.799469	0.0348	0.788847	0.566	0.772322	15
ZNF506	0.0456	0.799469	0.0444	0.788847	0.829	0.893092	11
ATPBD4	0.046	0.799469	0.0472	0.788847	0.18	0.612469	15
IGSF3	0.046	0.799469	0.0412	0.788847	0.695	0.828719	23
LOC374491	0.046	0.799469	0.0408	0.788847	0.429	0.718773	2
NKIRAS1	0.046	0.799469	0.0444	0.788847	0.573	0.775287	17
TMEM145	0.046	0.799469	0.042	0.788847	0.46	0.728337	17
TSPO2	0.046	0.799469	0.044	0.788847	0.372	0.699095	9
ALPPL2	0.0464	0.799469	0.044	0.788847	0.0394	0.532044	15
CNIH2	0.0464	0.799469	0.0348	0.788847	0.396	0.706629	21
CSTF1	0.0464	0.799469	0.0436	0.788847	0.122	0.590031	25
CYP7A1	0.0464	0.799469	0.0436	0.788847	0.22	0.630948	3
FLJ35390	0.0464	0.799469	0.054	0.788847	0.739	0.84808	8
KIAA1797	0.0464	0.799469	0.0444	0.788847	0.767	0.861739	3
KLF14	0.0464	0.799469	0.0452	0.788847	0.308	0.668921	24
LY6D	0.0468	0.799469	0.0452	0.788847	0.361	0.694535	22
OR5AN1	0.0468	0.799469	0.0484	0.788847	0.694	0.82869	2
RHOT2	0.0468	0.799469	0.0464	0.788847	0.446	0.724151	27
RORC	0.0468	0.799469	0.04	0.788847	0.429	0.718773	14
C16orf57	0.0472	0.799469	0.0444	0.788847	0.0217	0.518291	14
NPC1L1	0.0472	0.799469	0.0484	0.788847	0.217	0.630394	17
PRDM10	0.0472	0.799469	0.042	0.788847	0.0433	0.538488	39
RGAG4	0.0472	0.799469	0.0424	0.788847	0.151	0.599514	12
SHISA7	0.0472	0.799469	0.0532	0.788847	0.135	0.594465	18
SLC2A11	0.0472	0.799469	0.0456	0.788847	0.283	0.658157	19
TMEM111	0.0472	0.799469	0.0448	0.788847	0.946	0.96266	15
GATAD1	0.0476	0.799469	0.0436	0.788847	0.0208	0.518291	15
KRBA1	0.0476	0.799469	0.0388	0.788847	0.265	0.648531	20
PRAMEF13	0.0476	0.799469	0.0532	0.788847	0.904	0.93598	1
PRAMEF14	0.0476	0.799469	0.0532	0.788847	0.904	0.93598	1
WHAMML2	0.0476	0.799469	0.0504	0.788847	0.174	0.612186	5
ZNF434	0.0476	0.799469	0.0448	0.788847	0.743	0.849579	17
ZNF586	0.0476	0.799469	0.044	0.788847	0.754	0.855571	14
ARHGEF17	0.048	0.799469	0.0456	0.788847	0.555	0.768127	46
CAMLG	0.048	0.799469	0.0544	0.788847	0.602	0.788309	14
DMKN	0.048	0.799469	0.0432	0.788847	0.542	0.763643	26
FAM24A	0.048	0.799469	0.0596	0.788847	0.28	0.657837	6
IL17RC	0.048	0.799469	0.044	0.788847	0.218	0.630844	15
IL28B	0.048	0.799469	0.0444	0.788847	0.274	0.652379	6
LOC550643	0.048	0.799469	0.0524	0.788847	0.518	0.754675	6
MIR1915	0.048	0.799469	0.0452	0.788847	0.759	0.858243	16
PIGQ	0.048	0.799469	0.038	0.788847	0.764	0.860258	28
SBF1	0.048	0.799469	0.0372	0.788847	0.389	0.704436	44
SRP54	0.048	0.799469	0.0416	0.788847	0.276	0.654456	18
ZFP3	0.048	0.799469	0.0404	0.788847	0.0909	0.569048	11
AKAP11	0.0484	0.799469	0.046	0.788847	0.92	0.945853	13
C20orf114	0.0484	0.799469	0.0452	0.788847	0.355	0.692676	10
CCL24	0.0484	0.799469	0.0488	0.788847	0.143	0.595291	9
NF2	0.0484	0.799469	0.0492	0.788847	0.64	0.806092	19
SPRN	0.0484	0.799469	0.0468	0.788847	0.721	0.840103	6
STAMBPL1	0.0484	0.799469	0.0388	0.788847	0.136	0.594465	21
TMEM89	0.0484	0.799469	0.0452	0.788847	0.568	0.773265	9
WDR6	0.0484	0.799469	0.0544	0.788847	0.138	0.594465	18
ZNF526	0.0484	0.799469	0.0336	0.788847	0.239	0.638736	20
ANXA11	0.0488	0.799469	0.0444	0.788847	0.00397	0.431797	24
DAND5	0.0488	0.799469	0.0492	0.788847	0.556	0.76841	8
GPR162	0.0488	0.799469	0.0416	0.788847	0.117	0.585776	14
LACE1	0.0488	0.799469	0.0404	0.788847	0.674	0.820388	11
MUC5B	0.0488	0.799469	0.052	0.788847	0.254	0.645054	74
POTED	0.0488	0.799469	0.062	0.788847	0.252	0.643911	6
SNAR-C3	0.0488	0.799469	0.0552	0.788847	0.761	0.858877	1
TMEM219	0.0488	0.799469	0.054	0.788847	0.123	0.590031	10
XPO5	0.0488	0.799469	0.0408	0.788847	0.0373	0.528987	19
ATP6V1A	0.0492	0.799469	0.0404	0.788847	0.48	0.736549	15
KLKP1	0.0492	0.799469	0.04	0.788847	0.706	0.833953	4
MAST3	0.0492	0.799469	0.044	0.788847	0.185	0.613626	43
SDHAP1	0.0492	0.799469	0.0604	0.788847	0.645	0.808644	18
TM7SF3	0.0492	0.799469	0.0456	0.788847	0.491	0.742099	11
LOC401387	0.0496	0.799469	0.048	0.788847	0.211	0.62796	3
MIR431	0.0496	0.799469	0.0448	0.788847	0.034	0.52274	8
OCIAD1	0.0496	0.799469	0.0384	0.788847	0.18	0.612721	20
RBM27	0.0496	0.799469	0.0424	0.788847	0.447	0.72454	9
ZBTB46	0.0496	0.799469	0.048	0.788847	0.379	0.700766	53
DDX58	0.05	0.799469	0.0512	0.788847	0.576	0.776842	7
FGF6	0.05	0.799469	0.0552	0.788847	0.389	0.704725	19
MAGEA2	0.05	0.799469	0.0616	0.788847	0.849	0.903673	3
NANOS2	0.05	0.799469	0.0416	0.788847	0.433	0.72067	10
NCRNA00051	0.05	0.799469	0.052	0.788847	0.502	0.747021	7
SHISA5	0.05	0.799469	0.0428	0.788847	0.152	0.600212	11
SNORD116-6	0.05	0.799469	0.0492	0.788847	0.371	0.699095	6
SPEG	0.05	0.799469	0.0396	0.788847	0.71	0.835668	68
TCEAL1	0.05	0.799469	0.0504	0.788847	0.857	0.907941	11
TXNL4A	0.05	0.799469	0.0616	0.788847	0.577	0.776975	13
AP1M1	0.0504	0.799469	0.0352	0.788847	0.0901	0.568764	16
MRPL49	0.0504	0.799469	0.052	0.788847	0.0278	0.519701	18
MUC13	0.0504	0.799469	0.0432	0.788847	0.319	0.674874	7
PLA2G4F	0.0504	0.799469	0.0508	0.788847	0.0245	0.518291	12
QARS	0.0504	0.799469	0.0592	0.788847	0.261	0.647148	13
RTN2	0.0504	0.799469	0.0576	0.788847	0.753	0.854549	25
SEC31A	0.0504	0.799469	0.058	0.788847	0.932	0.953587	16
CYP1B1	0.0508	0.799469	0.0548	0.788847	0.801	0.879033	38
DCX	0.0508	0.799469	0.052	0.788847	0.984	0.987883	7
JAKMIP3	0.0508	0.799469	0.0464	0.788847	0.162	0.606023	121
MIR1228	0.0508	0.799469	0.0504	0.788847	0.0794	0.565827	12
PLD4	0.0508	0.799469	0.0488	0.788847	0.372	0.699095	14
SLC41A3	0.0508	0.799469	0.0452	0.788847	0.224	0.633077	29
SNRPD3	0.0508	0.799469	0.0468	0.788847	0.0439	0.538488	17
SOD1	0.0508	0.799469	0.0448	0.788847	0.0512	0.546302	13
UBTFL1	0.0508	0.799469	0.062	0.788847	0.0958	0.571998	1
C17orf106	0.0512	0.799469	0.0472	0.788847	0.373	0.699103	21
CDNF	0.0512	0.799469	0.0376	0.788847	0.588	0.782344	14
FBXO10	0.0512	0.799469	0.0584	0.788847	0.318	0.674539	11
PLEKHN1	0.0512	0.799469	0.0568	0.788847	0.21	0.627707	25
PLXNA3	0.0512	0.799469	0.054	0.788847	0.0174	0.510152	30
POM121L12	0.0512	0.799469	0.0504	0.788847	0.601	0.787812	11
PUS3	0.0512	0.799469	0.0508	0.788847	0.336	0.683415	18
SCO2	0.0512	0.799469	0.0436	0.788847	0.536	0.761174	19
SLC22A3	0.0512	0.799469	0.0612	0.788847	0.7	0.830945	24
TMEM120A	0.0512	0.799469	0.048	0.788847	0.669	0.818325	18
C20orf11	0.0516	0.799469	0.0464	0.788847	0.0498	0.544499	13
C6orf127	0.0516	0.799469	0.0544	0.788847	0.0292	0.519701	11
C7orf55	0.0516	0.799469	0.0404	0.788847	0.569	0.773534	20
C9orf125	0.0516	0.799469	0.0528	0.788847	0.462	0.72952	6
HEPH	0.0516	0.799469	0.052	0.788847	0.499	0.745238	9
KRTAP6-1	0.0516	0.799469	0.0412	0.788847	0.493	0.742695	1
LOC100286844	0.0516	0.799469	0.046	0.788847	0.313	0.672196	18
TBL3	0.0516	0.799469	0.0412	0.788847	0.0131	0.502546	29
CCL26	0.052	0.799469	0.0632	0.788847	0.61	0.792678	6
DCHS1	0.052	0.799469	0.056	0.788847	0.464	0.729689	21
HMGB1L1	0.052	0.799469	0.0496	0.788847	0.884	0.923003	9
PRMT1	0.052	0.799469	0.044	0.788847	0.295	0.663954	25
RETN	0.052	0.799469	0.052	0.788847	0.119	0.588388	7
SOD3	0.052	0.799469	0.05	0.788847	0.215	0.630138	17
TAPBP	0.052	0.799469	0.0452	0.788847	0.764	0.860424	156
AP3M2	0.0524	0.799469	0.0508	0.788847	0.813	0.884911	17
BAD	0.0524	0.799469	0.048	0.788847	0.114	0.584651	36
BASE	0.0524	0.799469	0.0528	0.788847	0.813	0.884858	8
MRGPRG	0.0524	0.799469	0.0552	0.788847	0.516	0.753336	10
NCRNA00161	0.0524	0.799469	0.0552	0.788847	0.452	0.725917	3
NKX2-3	0.0524	0.799469	0.0512	0.788847	0.669	0.818325	25
NME1-NME2	0.0524	0.799469	0.0584	0.788847	0.0903	0.568764	39
PPHLN1	0.0524	0.799469	0.0424	0.788847	0.183	0.613626	22
ZNF540	0.0524	0.799469	0.0492	0.788847	0.587	0.781892	22
C17orf56	0.0528	0.799469	0.0512	0.788847	0.111	0.584291	21
C21orf2	0.0528	0.799469	0.0604	0.788847	0.125	0.591564	21
CYP3A5	0.0528	0.799469	0.062	0.788847	0.261	0.646888	3
DFNB31	0.0528	0.799469	0.0448	0.788847	0.256	0.64614	19
GSTM5	0.0528	0.799469	0.0564	0.788847	0.967	0.97624	13
KLHL30	0.0528	0.799469	0.054	0.788847	0.781	0.867782	31
MRGPRD	0.0528	0.799469	0.0608	0.788847	0.134	0.594465	10
PON1	0.0528	0.799469	0.064	0.788847	0.834	0.894579	18
PRAMEF1	0.0528	0.799469	0.0536	0.788847	0.351	0.691513	3
TCEA2	0.0528	0.799469	0.0648	0.788847	0.586	0.781783	31
TRAM2	0.0528	0.799469	0.0556	0.788847	0.811	0.883535	29
ZNF557	0.0528	0.799469	0.0512	0.788847	0.508	0.750118	15
COL9A3	0.0532	0.799469	0.0448	0.788847	0.885	0.92345	64
HPGD	0.0532	0.799469	0.056	0.788847	0.0668	0.556738	13
KCNN1	0.0532	0.799469	0.0576	0.788847	0.225	0.633134	32
KRT35	0.0532	0.799469	0.052	0.788847	0.0168	0.510003	8
LOC100133991	0.0532	0.799469	0.0568	0.788847	0.143	0.595332	29
NAT14	0.0532	0.799469	0.044	0.788847	0.166	0.607397	18
NDUFS1	0.0532	0.799469	0.046	0.788847	0.0552	0.549077	20
SRMS	0.0532	0.799469	0.0512	0.788847	0.446	0.72454	10
UGT2B11	0.0532	0.799469	0.05	0.788847	0.139	0.594484	2
AP4E1	0.0536	0.799469	0.0432	0.788847	0.639	0.805818	20
CSPG5	0.0536	0.799469	0.0492	0.788847	0.077	0.564033	17
HNRNPA1L2	0.0536	0.799469	0.0592	0.788847	0.533	0.759705	14
NDUFB6	0.0536	0.799469	0.052	0.788847	0.826	0.89148	9
OR10H2	0.0536	0.799469	0.054	0.788847	0.407	0.711301	7
PSPN	0.0536	0.799469	0.048	0.788847	0.297	0.664732	7
RNF222	0.0536	0.799469	0.0484	0.788847	0.87	0.914995	15
SLC25A32	0.0536	0.799469	0.0508	0.788847	0.273	0.652337	17
ZNF487	0.0536	0.799469	0.0484	0.788847	0.613	0.793433	20
ALG13	0.054	0.799469	0.0616	0.788847	0.987	0.989655	14
C7orf29	0.054	0.799469	0.05	0.788847	0.457	0.727347	7
DGKZ	0.054	0.799469	0.0464	0.788847	0.798	0.87665	66
DLX4	0.054	0.799469	0.05	0.788847	0.528	0.758133	27
DNAJB8	0.054	0.799469	0.0436	0.788847	0.495	0.743736	12
MUC17	0.054	0.799469	0.0608	0.788847	0.046	0.540947	7
NCCRP1	0.054	0.799469	0.0528	0.788847	0.682	0.823687	12
PRPF40A	0.054	0.799469	0.0472	0.788847	0.01	0.495177	17
SLA	0.054	0.799469	0.0592	0.788847	0.537	0.761174	22
STXBP4	0.054	0.799469	0.0488	0.788847	0.527	0.757907	22
ZNF331	0.054	0.799469	0.0584	0.788847	0.818	0.887086	43
ZNF622	0.054	0.799469	0.0592	0.788847	0.961	0.972784	13
AIFM3	0.0544	0.799469	0.0472	0.788847	0.192	0.619453	22
ASPHD1	0.0544	0.799469	0.0492	0.788847	0.986	0.988981	14
CLEC7A	0.0544	0.799469	0.0488	0.788847	0.352	0.691924	5
CYP2D6	0.0544	0.799469	0.0492	0.788847	0.441	0.722439	12
FAM167B	0.0544	0.799469	0.0572	0.788847	0.409	0.711808	8
GPR34	0.0544	0.799469	0.0452	0.788847	0.984	0.987583	4
MEP1B	0.0544	0.799469	0.0512	0.788847	0.286	0.66046	3
MRPS25	0.0544	0.799469	0.0448	0.788847	0.0506	0.545931	12
NLK	0.0544	0.799469	0.0468	0.788847	0.476	0.73426	21
SMARCAD1	0.0544	0.799469	0.0488	0.788847	0.76	0.858856	16
SPANXN1	0.0544	0.799469	0.0476	0.788847	0.129	0.593406	3
SUSD2	0.0544	0.799469	0.0492	0.788847	0.262	0.648025	17
TCP11L1	0.0544	0.799469	0.0576	0.788847	0.047	0.540947	22
UNG	0.0544	0.799469	0.0468	0.788847	0.119	0.588388	21
UPLP	0.0544	0.799469	0.064	0.788847	0.534	0.759879	1
CD63	0.0548	0.799469	0.0548	0.788847	0.0552	0.549077	21
DCP2	0.0548	0.799469	0.0684	0.788847	0.83	0.893179	14
KIF5A	0.0548	0.799469	0.0496	0.788847	0.365	0.696645	11
LRRC58	0.0548	0.799469	0.0444	0.788847	0.579	0.777845	14
MAMDC4	0.0548	0.799469	0.0584	0.788847	0.0786	0.565827	6
MFSD6L	0.0548	0.799469	0.0472	0.788847	0.46	0.728546	12
PICK1	0.0548	0.799469	0.0564	0.788847	0.865	0.911917	20
RTKN2	0.0548	0.799469	0.0508	0.788847	0.436	0.721084	16
SLC44A4	0.0548	0.799469	0.0516	0.788847	0.43	0.719134	99
TAAR6	0.0548	0.799469	0.0508	0.788847	0.622	0.797905	6
CLIP1	0.0552	0.799469	0.0496	0.788847	0.0801	0.565827	24
GLCE	0.0552	0.799469	0.0512	0.788847	0.137	0.594465	15
GRIN1	0.0552	0.799469	0.0552	0.788847	0.0788	0.565827	40
GRIN2D	0.0552	0.799469	0.0584	0.788847	0.0251	0.518291	42
GUCA2A	0.0552	0.799469	0.0576	0.788847	0.0446	0.540592	11
MARVELD1	0.0552	0.799469	0.054	0.788847	0.164	0.606023	13
NDUFB7	0.0552	0.799469	0.0532	0.788847	0.234	0.636186	12
PDE6B	0.0552	0.799469	0.0504	0.788847	0.0845	0.567179	85
UGP2	0.0552	0.799469	0.0448	0.788847	0.0703	0.558505	31
VIL1	0.0552	0.799469	0.0524	0.788847	0.15	0.599244	10
C20orf166	0.0556	0.799469	0.0532	0.788847	0.677	0.821564	51
CACNG1	0.0556	0.799469	0.0568	0.788847	0.0373	0.528987	17
KPNA1	0.0556	0.799469	0.0576	0.788847	0.105	0.584058	15
NDUFS2	0.0556	0.799469	0.058	0.788847	0.412	0.713171	26
SELENBP1	0.0556	0.799469	0.054	0.788847	0.0949	0.571998	11
SH3KBP1	0.0556	0.799469	0.0596	0.788847	0.441	0.723066	17
SLC35E1	0.0556	0.799469	0.0544	0.788847	0.137	0.594465	13
TCEB3CL	0.0556	0.799469	0.0668	0.788847	0.716	0.837988	11
TMEM183A	0.0556	0.799469	0.0472	0.788847	0.229	0.634879	15
USP45	0.0556	0.799469	0.048	0.788847	0.843	0.900589	15
C3orf54	0.056	0.799469	0.0584	0.788847	0.165	0.607386	9
DEFB118	0.056	0.799469	0.0612	0.788847	0.387	0.703917	6
INMT	0.056	0.799469	0.054	0.788847	0.16	0.605511	7
KTN1	0.056	0.799469	0.0496	0.788847	0.395	0.706533	19
LIM2	0.056	0.799469	0.0608	0.788847	0.593	0.784694	7
MIB1	0.056	0.799469	0.054	0.788847	0.2	0.62326	13
MIR1324	0.056	0.799469	0.0556	0.788847	0.445	0.72378	2
NOTUM	0.056	0.799469	0.0456	0.788847	0.155	0.601651	20
OVCH1	0.056	0.799469	0.0532	0.788847	0.804	0.879964	8
PFDN6	0.056	0.799469	0.046	0.788847	0.0206	0.518291	57
PIR	0.056	0.799469	0.0648	0.788847	0.322	0.675564	15
PMPCA	0.056	0.799469	0.0536	0.788847	0.0241	0.518291	18
PPAPDC3	0.056	0.799469	0.0548	0.788847	0.505	0.748839	8
PPP3CA	0.056	0.799469	0.0492	0.788847	0.00809	0.472788	36
RTL1	0.056	0.799469	0.0448	0.788847	0.0552	0.549077	37
SLC6A19	0.056	0.799469	0.0584	0.788847	0.683	0.824401	57
C14orf4	0.0564	0.799469	0.0572	0.788847	0.883	0.922363	18
CCL13	0.0564	0.799469	0.0536	0.788847	0.595	0.785101	6
CKAP5	0.0564	0.799469	0.058	0.788847	0.0248	0.518291	25
DKFZp434L192	0.0564	0.799469	0.0488	0.788847	0.373	0.699103	6
FLJ25328	0.0564	0.799469	0.0564	0.788847	0.374	0.699112	7
GCK	0.0564	0.799469	0.056	0.788847	0.0501	0.544499	25
MIR575	0.0564	0.799469	0.0492	0.788847	0.374	0.699112	7
MYH2	0.0564	0.799469	0.0628	0.788847	0.735	0.846065	8
TLK2	0.0564	0.799469	0.0592	0.788847	0.0209	0.518291	11
C1orf228	0.0568	0.799469	0.0468	0.788847	0.751	0.854278	29
IGFBPL1	0.0568	0.799469	0.0532	0.788847	0.553	0.766968	10
KRTAP5-11	0.0568	0.799469	0.0464	0.788847	0.448	0.725373	6
LILRA6	0.0568	0.799469	0.058	0.788847	0.685	0.825592	6
MIR220A	0.0568	0.799469	0.0504	0.788847	0.0845	0.5672	8
ZBTB45	0.0568	0.799469	0.056	0.788847	0.418	0.714853	25
B4GALT2	0.0572	0.799469	0.0564	0.788847	0.0293	0.519701	20
C9orf70	0.0572	0.799469	0.0584	0.788847	0.112	0.584291	1
DYNLT1	0.0572	0.799469	0.0552	0.788847	0.41	0.712168	20
KLK7	0.0572	0.799469	0.0636	0.788847	0.806	0.881335	13
NR2C2AP	0.0572	0.799469	0.048	0.788847	0.425	0.718156	14
UNC13A	0.0572	0.799469	0.0476	0.788847	0.342	0.686693	47
ZACN	0.0572	0.799469	0.0604	0.788847	0.673	0.819941	9
ABCC13	0.0576	0.799469	0.0488	0.788847	0.968	0.977013	8
DMRT1	0.0576	0.799469	0.056	0.788847	0.7	0.830796	14
FAM69C	0.0576	0.799469	0.0528	0.788847	0.809	0.882817	13
NAPB	0.0576	0.799469	0.0496	0.788847	0.919	0.945049	19
NCRNA00157	0.0576	0.799469	0.0728	0.788847	0.18	0.612469	3
NRARP	0.0576	0.799469	0.058	0.788847	0.793	0.873746	8
ODZ3	0.0576	0.799469	0.0512	0.788847	0.745	0.850725	66
POLR3F	0.0576	0.799469	0.06	0.788847	0.165	0.607156	14
SFXN1	0.0576	0.799469	0.0696	0.788847	0.906	0.937	19
SLC2A1	0.0576	0.799469	0.0528	0.788847	0.0317	0.519701	34
SPATA1	0.0576	0.799469	0.048	0.788847	0.765	0.860732	20
C15orf26	0.058	0.799469	0.0492	0.788847	0.0712	0.559526	12
DNAJB14	0.058	0.799469	0.068	0.788847	0.568	0.773283	10
FAM184A	0.058	0.799469	0.0496	0.788847	0.26	0.646888	32
LOC284632	0.058	0.799469	0.0576	0.788847	0.885	0.923562	6
MS4A5	0.058	0.799469	0.0564	0.788847	0.107	0.584058	4
NKPD1	0.058	0.799469	0.0464	0.788847	0.172	0.611394	16
SLC25A10	0.058	0.799469	0.0508	0.788847	0.119	0.588388	26
TBX1	0.058	0.799469	0.058	0.788847	0.967	0.97624	42
ZSWIM4	0.058	0.799469	0.058	0.788847	0.345	0.688246	31
AANAT	0.0584	0.799469	0.0556	0.788847	0.166	0.607397	24
CRB3	0.0584	0.799469	0.0588	0.788847	0.264	0.648025	13
FLJ26850	0.0584	0.799469	0.0572	0.788847	0.87	0.914995	12
MEX3B	0.0584	0.799469	0.0528	0.788847	0.039	0.532044	20
NPSR1	0.0584	0.799469	0.0512	0.788847	0.63	0.801634	21
RASGEF1B	0.0584	0.799469	0.0524	0.788847	0.0561	0.549077	24
DHX33	0.0588	0.799469	0.0484	0.788847	0.473	0.733093	17
NEK8	0.0588	0.799469	0.0472	0.788847	0.564	0.771774	13
NPPC	0.0588	0.799469	0.0696	0.788847	0.0903	0.568764	15
UBTD2	0.0588	0.799469	0.0532	0.788847	0.535	0.760454	26
GOLGA2	0.0592	0.799469	0.0552	0.788847	0.0123	0.502222	9
KIAA2018	0.0592	0.799469	0.054	0.788847	0.202	0.624977	17
NUDT12	0.0592	0.799469	0.06	0.788847	0.949	0.964371	7
TCP11L2	0.0592	0.799469	0.0612	0.788847	0.0587	0.549077	17
C20orf196	0.0596	0.799469	0.0584	0.788847	0.215	0.63013	9
CD84	0.0596	0.799469	0.0532	0.788847	0.0934	0.571446	10
FTSJD2	0.0596	0.799469	0.054	0.788847	0.245	0.64029	12
GPT	0.0596	0.799469	0.0672	0.788847	0.464	0.729689	28
GUF1	0.0596	0.799469	0.0588	0.788847	0.68	0.822989	11
PHB2	0.0596	0.799469	0.0592	0.788847	0.19	0.619024	19
RDH11	0.0596	0.799469	0.0504	0.788847	0.222	0.632705	11
ATP2B3	0.06	0.799469	0.0688	0.788847	0.0429	0.538277	9
CSNK1G2	0.06	0.799469	0.0504	0.788847	0.0261	0.519701	54
CTRB1	0.06	0.799469	0.0604	0.788847	0.325	0.67719	8
HNRNPA3P1	0.06	0.799469	0.0652	0.788847	0.665	0.81725	4
MIR328	0.06	0.799469	0.0612	0.788847	0.167	0.607806	6
NR1H2	0.06	0.799469	0.0536	0.788847	0.531	0.759398	17
OR52H1	0.06	0.799469	0.046	0.788847	0.811	0.883417	3
SLC22A7	0.06	0.799469	0.06	0.788847	0.327	0.678052	6
SMARCA5	0.06	0.799469	0.0536	0.788847	0.685	0.825622	22
SNX32	0.06	0.799469	0.06	0.788847	0.884	0.923003	20
TLCD2	0.06	0.799469	0.0608	0.788847	0.0226	0.518291	11
AURKA	0.0604	0.799469	0.0544	0.788847	0.327	0.678052	21
ITFG1	0.0604	0.799469	0.0612	0.788847	0.816	0.886343	18
LAMB2L	0.0604	0.799469	0.0568	0.788847	0.127	0.592407	3
LOC728024	0.0604	0.799469	0.054	0.788847	0.951	0.965471	8
MRPS2	0.0604	0.799469	0.0684	0.788847	0.0745	0.562709	10
NDUFAB1	0.0604	0.799469	0.0656	0.788847	0.143	0.595332	14
PLA2G3	0.0604	0.799469	0.0528	0.788847	0.293	0.663912	11
PRRT4	0.0604	0.799469	0.0512	0.788847	0.422	0.717139	17
SNORD115-34	0.0604	0.799469	0.0628	0.788847	0.327	0.678052	2
FRMD8	0.0608	0.799469	0.0708	0.788847	0.0419	0.536433	23
ITGB4	0.0608	0.799469	0.056	0.788847	0.0574	0.549077	44
LOC100288797	0.0608	0.799469	0.0524	0.788847	0.0468	0.540947	11
SNORD114-11	0.0608	0.799469	0.0572	0.788847	0.13	0.594308	2
TOR1AIP1	0.0608	0.799469	0.0656	0.788847	0.233	0.635159	16
ZDHHC21	0.0608	0.799469	0.056	0.788847	0.353	0.69228	9
AHNAK2	0.0612	0.799469	0.0544	0.788847	0.436	0.721099	33
C21orf63	0.0612	0.799469	0.052	0.788847	0.829	0.893092	11
H3F3C	0.0612	0.799469	0.0644	0.788847	0.882	0.92197	9
KIAA2013	0.0612	0.799469	0.0564	0.788847	0.664	0.81708	14
KLK6	0.0612	0.799469	0.0652	0.788847	0.585	0.781394	12
NAB2	0.0612	0.799469	0.0596	0.788847	0.398	0.708677	19
NANOS3	0.0612	0.799469	0.0676	0.788847	0.284	0.658933	14
PARP8	0.0612	0.799469	0.0592	0.788847	0.763	0.860151	18
PNMA5	0.0612	0.799469	0.056	0.788847	0.233	0.635159	8
TMEM50B	0.0612	0.799469	0.058	0.788847	0.0737	0.562477	14
UQCC	0.0612	0.799469	0.05	0.788847	0.832	0.893891	13
CCDC64B	0.0616	0.799469	0.0592	0.788847	0.256	0.646466	24
CSH1	0.0616	0.799469	0.0624	0.788847	0.427	0.718404	5
FAM128A	0.0616	0.799469	0.058	0.788847	0.068	0.557456	17
FBXL13	0.0616	0.799469	0.0516	0.788847	0.0392	0.532044	42
PPL	0.0616	0.799469	0.054	0.788847	0.434	0.72067	23
RPL10L	0.0616	0.799469	0.0584	0.788847	0.581	0.77909	10
TXLNA	0.0616	0.799469	0.0584	0.788847	0.222	0.632475	22
C19orf10	0.062	0.799469	0.0528	0.788847	0.299	0.66516	16
C6orf168	0.062	0.799469	0.0616	0.788847	0.65	0.81071	15
DEM1	0.062	0.799469	0.0588	0.788847	0.15	0.599244	11
FLJ36777	0.062	0.799469	0.0736	0.788847	0.288	0.661876	8
GPR31	0.062	0.799469	0.0636	0.788847	0.00265	0.431797	6
KLHL33	0.062	0.799469	0.0524	0.788847	0.111	0.584291	15
MIR558	0.062	0.799469	0.066	0.788847	0.17	0.611267	2
SIRT5	0.062	0.799469	0.0716	0.788847	0.212	0.628681	16
SPTB	0.062	0.799469	0.0568	0.788847	0.395	0.706629	33
C22orf36	0.0624	0.799469	0.0664	0.788847	0.293	0.663912	14
INPPL1	0.0624	0.799469	0.0616	0.788847	0.714	0.837241	16
LRIT1	0.0624	0.799469	0.0644	0.788847	0.286	0.66046	15
LRP1	0.0624	0.799469	0.06	0.788847	0.307	0.668875	92
MGAT2	0.0624	0.799469	0.0532	0.788847	0.69	0.826776	17
MTFMT	0.0624	0.799469	0.066	0.788847	0.475	0.734253	13
MTHFD1	0.0624	0.799469	0.0596	0.788847	0.252	0.643911	21
MYL2	0.0624	0.799469	0.0644	0.788847	0.45	0.725877	12
PCGF2	0.0624	0.799469	0.052	0.788847	0.814	0.885174	20
SLC6A20	0.0624	0.799469	0.0568	0.788847	0.385	0.703042	21
SNORA5A	0.0624	0.799469	0.0644	0.788847	0.725	0.842095	12
TNS4	0.0624	0.799469	0.0616	0.788847	0.735	0.846065	14
C10orf114	0.0628	0.799469	0.062	0.788847	0.549	0.766217	28
C9	0.0628	0.799469	0.0488	0.788847	0.0844	0.567179	7
CELA3B	0.0628	0.799469	0.0624	0.788847	0.0216	0.518291	5
FDX1L	0.0628	0.799469	0.0584	0.788847	0.0672	0.556738	13
OTOS	0.0628	0.799469	0.0668	0.788847	0.755	0.855854	10
PIGR	0.0628	0.799469	0.0596	0.788847	0.206	0.625435	8
PPP4R2	0.0628	0.799469	0.0544	0.788847	0.331	0.680217	19
PSG6	0.0628	0.799469	0.068	0.788847	0.203	0.624977	6
PZP	0.0628	0.799469	0.0632	0.788847	0.172	0.611394	5
SPIN4	0.0628	0.799469	0.0628	0.788847	0.625	0.799321	6
TMEM213	0.0628	0.799469	0.0544	0.788847	0.292	0.663806	10
TREX1	0.0628	0.799469	0.0676	0.788847	0.287	0.660877	13
TRIM8	0.0628	0.799469	0.0552	0.788847	0.271	0.650817	20
AVL9	0.0632	0.799469	0.0512	0.788847	0.647	0.809888	15
C19orf54	0.0632	0.799469	0.064	0.788847	0.856	0.907087	15
CD80	0.0632	0.799469	0.06	0.788847	0.146	0.597362	8
FN3K	0.0632	0.799469	0.0732	0.788847	0.879	0.91946	12
HSPA8	0.0632	0.799469	0.0532	0.788847	0.496	0.743754	17
PIGA	0.0632	0.799469	0.062	0.788847	0.271	0.651219	15
SPOCD1	0.0632	0.799469	0.0552	0.788847	0.536	0.761004	10
TMEM184C	0.0632	0.799469	0.0528	0.788847	0.127	0.592261	13
ANO2	0.0636	0.799469	0.058	0.788847	0.0757	0.564033	31
ASGR1	0.0636	0.799469	0.0704	0.788847	0.0415	0.536395	20
BPIL3	0.0636	0.799469	0.0656	0.788847	0.43	0.719214	6
C17orf39	0.0636	0.799469	0.0532	0.788847	0.141	0.594484	17
CCDC115	0.0636	0.799469	0.058	0.788847	0.0362	0.525354	21
DSG4	0.0636	0.799469	0.0612	0.788847	0.329	0.678904	3
HCG26	0.0636	0.799469	0.0648	0.788847	0.458	0.727347	10
LOC100131801	0.0636	0.799469	0.0596	0.788847	0.0504	0.545501	13
NPTX2	0.0636	0.799469	0.0624	0.788847	0.593	0.784441	23
PYCRL	0.0636	0.799469	0.0428	0.788847	0.494	0.743114	15
TIGIT	0.0636	0.799469	0.0656	0.788847	0.271	0.650817	8
BAT5	0.064	0.799469	0.0576	0.788847	0.383	0.70225	67
C4orf44	0.064	0.799469	0.0568	0.788847	0.0844	0.567179	35
C8orf71	0.064	0.799469	0.0548	0.788847	0.548	0.765786	13
EXTL2	0.064	0.799469	0.056	0.788847	0.311	0.671219	16
GVIN1	0.064	0.799469	0.0596	0.788847	0.718	0.838911	3
HINFP	0.064	0.799469	0.0568	0.788847	0.3	0.665327	16
HTR5A	0.064	0.799469	0.0568	0.788847	0.831	0.893482	18
MIR138-2	0.064	0.799469	0.0572	0.788847	0.602	0.788292	3
RNF186	0.064	0.799469	0.0652	0.788847	0.712	0.836277	9
TYW1B	0.064	0.799469	0.0528	0.788847	0.308	0.66934	15
BDKRB1	0.0644	0.799469	0.0632	0.788847	0.461	0.728753	10
CLEC18B	0.0644	0.799469	0.0668	0.788847	0.631	0.802143	7
FABP1	0.0644	0.799469	0.0608	0.788847	0.849	0.903744	8
FAM113A	0.0644	0.799469	0.0564	0.788847	0.104	0.584058	19
LOC283050	0.0644	0.799469	0.0656	0.788847	0.658	0.814824	44
LPHN1	0.0644	0.799469	0.0572	0.788847	0.541	0.763301	26
MC3R	0.0644	0.799469	0.0688	0.788847	0.934	0.954457	9
ATP2B2	0.0648	0.799469	0.058	0.788847	0.06	0.550623	65
GSS	0.0648	0.799469	0.0484	0.788847	0.165	0.607397	13
HIC2	0.0648	0.799469	0.0648	0.788847	0.683	0.824401	13
MIR133A1	0.0648	0.799469	0.0712	0.788847	0.354	0.692403	3
MMP15	0.0648	0.799469	0.0544	0.788847	0.00719	0.464907	38
SNORD29	0.0648	0.799469	0.054	0.788847	0.814	0.885349	11
WASF2	0.0648	0.799469	0.068	0.788847	0.887	0.924727	23
ANAPC1	0.0652	0.799469	0.0544	0.788847	0.632	0.802646	13
C11orf64	0.0652	0.799469	0.0628	0.788847	0.796	0.875734	12
C9orf85	0.0652	0.799469	0.062	0.788847	0.447	0.72454	6
CD300LG	0.0652	0.799469	0.07	0.788847	0.0139	0.502546	16
HAPLN3	0.0652	0.799469	0.064	0.788847	0.904	0.936017	24
IMMP1L	0.0652	0.799469	0.074	0.788847	0.202	0.624977	15
MIR505	0.0652	0.799469	0.0696	0.788847	0.562	0.77095	5
SAP18	0.0652	0.799469	0.0604	0.788847	0.283	0.658563	18
TRIP13	0.0652	0.799469	0.0588	0.788847	0.0884	0.568764	29
ATAD2	0.0656	0.799469	0.0676	0.788847	0.0711	0.559526	13
BCO2	0.0656	0.799469	0.0616	0.788847	0.221	0.631814	14
C6orf57	0.0656	0.799469	0.0668	0.788847	0.206	0.625435	13
C7orf64	0.0656	0.799469	0.0636	0.788847	0.698	0.830088	18
CCDC116	0.0656	0.799469	0.0632	0.788847	0.51	0.750733	12
GYLTL1B	0.0656	0.799469	0.0592	0.788847	0.641	0.806772	14
HIST2H2AC	0.0656	0.799469	0.0592	0.788847	0.809	0.882579	17
KIAA1543	0.0656	0.799469	0.0624	0.788847	0.0204	0.518291	28
LOC100133545	0.0656	0.799469	0.0668	0.788847	0.538	0.761537	16
LPCAT2	0.0656	0.799469	0.0648	0.788847	0.19	0.618762	13
MATN4	0.0656	0.799469	0.0636	0.788847	0.0247	0.518291	34
MIR100	0.0656	0.799469	0.0592	0.788847	0.111	0.584291	3
RAC3	0.0656	0.799469	0.0632	0.788847	0.102	0.581457	10
THEG	0.0656	0.799469	0.068	0.788847	0.445	0.72378	16
UHRF2	0.0656	0.799469	0.0648	0.788847	0.0168	0.510003	10
AGPAT2	0.066	0.799469	0.0604	0.788847	0.51	0.750733	12
FAM71F2	0.066	0.799469	0.066	0.788847	0.171	0.611394	5
HBII-52-28	0.066	0.799469	0.0696	0.788847	0.843	0.90082	3
INO80D	0.066	0.799469	0.0504	0.788847	0.548	0.765699	17
LOC100133331	0.066	0.799469	0.0604	0.788847	0.526	0.75733	2
LOC389493	0.066	0.799469	0.0732	0.788847	0.682	0.823873	10
MIR194-2	0.066	0.799469	0.0568	0.788847	0.347	0.689312	10
PCDHGB8P	0.066	0.799469	0.06	0.788847	0.0243	0.518291	10
SYVN1	0.066	0.799469	0.0616	0.788847	0.915	0.943153	16
TBRG1	0.066	0.799469	0.0588	0.788847	0.0689	0.557456	14
UBE2Z	0.066	0.799469	0.0628	0.788847	0.0271	0.519701	13
ZNF117	0.066	0.799469	0.0692	0.788847	0.389	0.704725	9
C3orf22	0.0664	0.799469	0.054	0.788847	0.49	0.741107	7
CAMKK1	0.0664	0.799469	0.066	0.788847	0.722	0.840342	35
EPHB2	0.0664	0.799469	0.0612	0.788847	0.0919	0.569276	46
GPBAR1	0.0664	0.799469	0.0632	0.788847	0.983	0.987379	8
KRTAP19-2	0.0664	0.799469	0.052	0.788847	0.24	0.639113	1
NDUFB9	0.0664	0.799469	0.0592	0.788847	0.788	0.87114	19
RAD21	0.0664	0.799469	0.0696	0.788847	0.572	0.775053	20
ZCCHC16	0.0664	0.799469	0.0664	0.788847	0.841	0.898966	16
ZNF518B	0.0664	0.799469	0.0532	0.788847	0.735	0.846065	22
HPRT1	0.0668	0.799469	0.058	0.788847	0.183	0.613626	11
RPE	0.0668	0.799469	0.0664	0.788847	0.111	0.584291	13
SNORD115-38	0.0668	0.799469	0.0672	0.788847	0.707	0.834345	7
VSTM1	0.0668	0.799469	0.0564	0.788847	0.796	0.875566	7
ANXA8L2	0.0672	0.799469	0.0684	0.788847	0.0744	0.562709	7
C14orf115	0.0672	0.799469	0.0608	0.788847	0.458	0.727407	19
C1orf210	0.0672	0.799469	0.0816	0.788847	0.218	0.630436	13
C7orf49	0.0672	0.799469	0.0632	0.788847	0.28	0.657559	18
FAM86D	0.0672	0.799469	0.0672	0.788847	0.12	0.588989	9
FBLN2	0.0672	0.799469	0.0596	0.788847	0.35	0.691419	51
GTPBP2	0.0672	0.799469	0.0592	0.788847	0.17	0.610891	19
MIR1298	0.0672	0.799469	0.0708	0.788847	0.756	0.856253	1
OR8H2	0.0672	0.799469	0.0636	0.788847	0.324	0.676642	4
PDZD4	0.0672	0.799469	0.072	0.788847	0.205	0.625096	38
PHYH	0.0672	0.799469	0.0648	0.788847	0.16	0.605511	13
SBNO2	0.0672	0.799469	0.0552	0.788847	0.461	0.728753	85
SIL1	0.0672	0.799469	0.0572	0.788847	0.0222	0.518291	34
STX12	0.0672	0.799469	0.0632	0.788847	0.0415	0.536395	13
TMPRSS6	0.0672	0.799469	0.0704	0.788847	0.707	0.834371	20
TNFRSF13B	0.0672	0.799469	0.0652	0.788847	0.569	0.773534	11
TRIM31	0.0672	0.799469	0.0684	0.788847	0.309	0.669715	88
ATXN3L	0.0676	0.799469	0.0656	0.788847	0.71	0.835668	5
CLEC4F	0.0676	0.799469	0.0624	0.788847	0.276	0.654873	6
CXorf1	0.0676	0.799469	0.0756	0.788847	0.808	0.882088	1
GPR88	0.0676	0.799469	0.0624	0.788847	0.183	0.613626	14
HESX1	0.0676	0.799469	0.0736	0.788847	0.768	0.862213	6
KIF17	0.0676	0.799469	0.058	0.788847	0.0239	0.518291	32
LOC728643	0.0676	0.799469	0.0732	0.788847	0.732	0.845099	4
MAMSTR	0.0676	0.799469	0.0576	0.788847	0.613	0.793536	26
MLEC	0.0676	0.799469	0.0648	0.788847	0.571	0.774213	17
NSDHL	0.0676	0.799469	0.0724	0.788847	0.535	0.760309	20
TDRKH	0.0676	0.799469	0.0768	0.788847	0.112	0.584291	15
ZNF597	0.0676	0.799469	0.0644	0.788847	0.129	0.593406	14
C18orf2	0.068	0.799469	0.0728	0.788847	0.331	0.680027	4
C8orf42	0.068	0.799469	0.0692	0.788847	0.0332	0.519701	20
CHST4	0.068	0.799469	0.0812	0.788847	0.493	0.742695	12
ERAS	0.068	0.799469	0.0664	0.788847	0.278	0.655654	9
KCNK18	0.068	0.799469	0.0692	0.788847	0.556	0.76841	11
KLF6	0.068	0.799469	0.0656	0.788847	0.0163	0.509184	30
OR1M1	0.068	0.799469	0.0708	0.788847	0.0686	0.557456	7
TGM6	0.068	0.799469	0.062	0.788847	0.861	0.910218	17
C9orf171	0.0684	0.799469	0.0788	0.788847	0.922	0.94713	30
CSTF2T	0.0684	0.799469	0.0608	0.788847	0.206	0.625435	14
FAM64A	0.0684	0.799469	0.07	0.788847	0.0322	0.519701	16
IQCF5	0.0684	0.799469	0.0644	0.788847	0.246	0.64046	6
LRRC6	0.0684	0.799469	0.0732	0.788847	0.376	0.70005	10
NAB1	0.0684	0.799469	0.06	0.788847	0.6	0.787277	15
PPP1R14C	0.0684	0.799469	0.0672	0.788847	0.279	0.656115	22
PREB	0.0684	0.799469	0.0588	0.788847	0.164	0.6067	7
SNORD28	0.0684	0.799469	0.0572	0.788847	0.482	0.737429	23
SPANXN3	0.0684	0.799469	0.078	0.788847	0.136	0.594465	1
STAU1	0.0684	0.799469	0.058	0.788847	0.00835	0.474656	14
XAF1	0.0684	0.799469	0.0632	0.788847	0.873	0.916265	14
ATF6	0.0688	0.799469	0.0676	0.788847	0.723	0.841381	25
CES8	0.0688	0.799469	0.0732	0.788847	0.00844	0.477017	14
ELP4	0.0688	0.799469	0.0764	0.788847	0.131	0.59431	18
MAF	0.0688	0.799469	0.0604	0.788847	0.372	0.699095	21
PDHX	0.0688	0.799469	0.0544	0.788847	0.574	0.775866	24
C20orf202	0.0692	0.799469	0.066	0.788847	0.0176	0.512374	7
CASC2	0.0692	0.799469	0.0636	0.788847	0.544	0.764251	17
INTS3	0.0692	0.799469	0.0688	0.788847	0.282	0.657837	19
LRPAP1	0.0692	0.799469	0.066	0.788847	0.0547	0.549077	61
NIP7	0.0692	0.799469	0.0636	0.788847	0.0319	0.519701	13
PDIA3P	0.0692	0.799469	0.0852	0.788847	0.791	0.873045	8
PLA2G2E	0.0692	0.799469	0.0652	0.788847	0.178	0.61236	11
PNCK	0.0692	0.799469	0.0664	0.788847	0.17	0.610891	18
RASGEF1A	0.0692	0.799469	0.0708	0.788847	0.0125	0.502222	33
SCARNA10	0.0692	0.799469	0.0764	0.788847	0.36	0.694535	5
TCHP	0.0692	0.799469	0.0644	0.788847	0.197	0.621271	23
ANAPC4	0.0696	0.799469	0.0516	0.788847	0.388	0.704436	9
CRTC2	0.0696	0.799469	0.0776	0.788847	0.787	0.870042	17
GRIN2C	0.0696	0.799469	0.072	0.788847	0.0644	0.555549	28
LOC100271722	0.0696	0.799469	0.0584	0.788847	0.448	0.724944	8
LRRN2	0.0696	0.799469	0.0648	0.788847	0.103	0.581847	21
NOP2	0.0696	0.799469	0.0688	0.788847	0.665	0.817341	12
S100A14	0.0696	0.799469	0.0644	0.788847	0.897	0.930788	7
TUBA3C	0.0696	0.799469	0.0712	0.788847	0.878	0.918848	19
UBE2V1	0.0696	0.799469	0.0712	0.788847	0.466	0.730396	22
ZNF687	0.0696	0.799469	0.0772	0.788847	0.699	0.830636	15
C17orf75	0.07	0.799469	0.0732	0.788847	0.208	0.626743	10
C1orf187	0.07	0.799469	0.066	0.788847	0.152	0.600125	33
DHX40P	0.07	0.799469	0.076	0.788847	0.00752	0.465982	5
EIF2B5	0.07	0.799469	0.056	0.788847	0.0327	0.519701	18
GSG1L	0.07	0.799469	0.0624	0.788847	0.479	0.735655	31
KPRP	0.07	0.799469	0.0684	0.788847	0.014	0.502546	14
OR2H2	0.07	0.799469	0.0732	0.788847	0.222	0.632188	11
SMAD3	0.07	0.799469	0.0668	0.788847	0.158	0.604029	58
SNORD42B	0.07	0.799469	0.0648	0.788847	0.351	0.691588	17
SPTBN2	0.07	0.799469	0.066	0.788847	0.513	0.7518	45
TTBK2	0.07	0.799469	0.0752	0.788847	0.0251	0.518291	19
ATP1A4	0.0704	0.799469	0.068	0.788847	0.00331	0.431797	16
CAB39	0.0704	0.799469	0.0736	0.788847	0.473	0.733093	24
DCST2	0.0704	0.799469	0.0628	0.788847	0.772	0.86315	14
KBTBD8	0.0704	0.799469	0.0692	0.788847	0.263	0.648025	11
PEX1	0.0704	0.799469	0.0664	0.788847	0.261	0.646888	19
SEMA5B	0.0704	0.799469	0.0688	0.788847	0.705	0.832918	57
STARD7	0.0704	0.799469	0.066	0.788847	0.221	0.632188	22
TTLL9	0.0704	0.799469	0.0616	0.788847	0.00164	0.395341	25
C20orf141	0.0708	0.799469	0.0632	0.788847	0.14	0.594484	7
C6orf165	0.0708	0.799469	0.0728	0.788847	0.663	0.816908	10
C9orf93	0.0708	0.799469	0.0536	0.788847	0.366	0.697829	8
GLIS2	0.0708	0.799469	0.0616	0.788847	0.93	0.952342	24
LHX3	0.0708	0.799469	0.0764	0.788847	0.977	0.983153	27
MED7	0.0708	0.799469	0.072	0.788847	0.355	0.692676	13
ODF3L1	0.0708	0.799469	0.0636	0.788847	0.473	0.733093	9
OR2T1	0.0708	0.799469	0.0688	0.788847	0.918	0.944661	4
P2RX6	0.0708	0.799469	0.084	0.788847	0.52	0.755419	15
PHC2	0.0708	0.799469	0.0692	0.788847	0.0518	0.546643	34
SNORA74B	0.0708	0.799469	0.0624	0.788847	0.501	0.745878	5
APOC1	0.0712	0.799469	0.0644	0.788847	0.299	0.66516	8
CHID1	0.0712	0.799469	0.0736	0.788847	0.667	0.817771	53
DKFZp566F0947	0.0712	0.799469	0.066	0.788847	0.212	0.628529	9
GGT6	0.0712	0.799469	0.064	0.788847	0.0001	0.211148	10
GPHA2	0.0712	0.799469	0.0804	0.788847	0.833	0.89405	8
GYS2	0.0712	0.799469	0.0764	0.788847	0.55	0.766217	4
KCNMB4	0.0712	0.799469	0.0604	0.788847	0.0292	0.519701	16
LCE1C	0.0712	0.799469	0.086	0.788847	0.984	0.987583	5
MED24	0.0712	0.799469	0.0588	0.788847	0.114	0.584651	24
NPFFR2	0.0712	0.799469	0.0692	0.788847	0.805	0.880548	16
PDE4A	0.0712	0.799469	0.0756	0.788847	0.242	0.639113	33
SCARNA20	0.0712	0.799469	0.0652	0.788847	0.766	0.861074	4
SLC9A5	0.0712	0.799469	0.0684	0.788847	0.0389	0.532044	17
VAMP8	0.0712	0.799469	0.0724	0.788847	0.179	0.612469	9
WNT9A	0.0712	0.799469	0.0732	0.788847	0.45	0.725877	29
CALM3	0.0716	0.799469	0.0668	0.788847	0.778	0.866073	16
LAS1L	0.0716	0.799469	0.07	0.788847	0.0618	0.55319	15
MAP4K1	0.0716	0.799469	0.072	0.788847	0.868	0.913424	24
MPP2	0.0716	0.799469	0.0672	0.788847	0.408	0.711753	24
NOD2	0.0716	0.799469	0.0848	0.788847	0.452	0.725877	21
RPL35	0.0716	0.799469	0.0644	0.788847	0.423	0.717487	6
TG	0.0716	0.799469	0.0692	0.788847	0.569	0.773534	47
ZADH2	0.0716	0.799469	0.0572	0.788847	0.978	0.983777	22
IL17REL	0.072	0.799469	0.0688	0.788847	0.797	0.87585	21
MIR526A1	0.072	0.799469	0.0684	0.788847	0.341	0.686034	4
MORF4L2	0.072	0.799469	0.0708	0.788847	0.83	0.893179	16
MYL7	0.072	0.799469	0.0668	0.788847	0.155	0.601651	8
PLGLB1	0.072	0.799469	0.0532	0.788847	0.998	0.998554	3
PLGLB2	0.072	0.799469	0.0532	0.788847	0.998	0.998554	3
SNORD116-17	0.072	0.799469	0.0776	0.788847	0.23	0.634879	12
SNORD116-19	0.072	0.799469	0.0776	0.788847	0.23	0.634879	12
TBC1D21	0.072	0.799469	0.0732	0.788847	0.134	0.594465	7
TPM3	0.072	0.799469	0.0668	0.788847	0.079	0.565827	21
GPI	0.0724	0.799469	0.066	0.788847	0.0894	0.568764	10
MIR136	0.0724	0.799469	0.0656	0.788847	0.0359	0.525354	11
RASL12	0.0724	0.799469	0.0784	0.788847	0.423	0.717275	10
SF3B5	0.0724	0.799469	0.0848	0.788847	0.718	0.839287	12
SHROOM1	0.0724	0.799469	0.0728	0.788847	0.667	0.817771	14
TSFM	0.0724	0.799469	0.0812	0.788847	0.644	0.808447	11
ABCA8	0.0728	0.799469	0.0652	0.788847	0.622	0.797905	6
AKAP8L	0.0728	0.799469	0.0684	0.788847	0.728	0.843179	32
ALDH5A1	0.0728	0.799469	0.066	0.788847	0.0307	0.519701	14
ARPC5	0.0728	0.799469	0.0868	0.788847	0.468	0.73201	15
BRS3	0.0728	0.799469	0.0712	0.788847	0.333	0.681596	6
C3	0.0728	0.799469	0.0772	0.788847	0.733	0.845537	27
CCNDBP1	0.0728	0.799469	0.072	0.788847	0.0392	0.532044	19
DHRS11	0.0728	0.799469	0.0708	0.788847	0.0024	0.427664	16
FLJ30679	0.0728	0.799469	0.068	0.788847	0.0298	0.519701	17
KCNJ14	0.0728	0.799469	0.0684	0.788847	0.192	0.619657	20
MIR96	0.0728	0.799469	0.084	0.788847	0.0957	0.571998	15
MIR98	0.0728	0.799469	0.0708	0.788847	0.998	0.998416	4
NCOA3	0.0728	0.799469	0.068	0.788847	0.499	0.744969	16
PYROXD1	0.0728	0.799469	0.0672	0.788847	0.649	0.810678	12
RHOV	0.0728	0.799469	0.068	0.788847	0.511	0.750789	11
SPDYE6	0.0728	0.799469	0.0608	0.788847	0.715	0.837787	4
TCAP	0.0728	0.799469	0.0696	0.788847	0.314	0.672701	11
TPR	0.0728	0.799469	0.0672	0.788847	0.921	0.946646	17
USP10	0.0728	0.799469	0.0672	0.788847	0.622	0.797905	31
WDR43	0.0728	0.799469	0.0652	0.788847	0.0409	0.536395	18
ZNF415	0.0728	0.799469	0.0724	0.788847	0.115	0.584651	14
CABYR	0.0732	0.799469	0.0752	0.788847	0.452	0.725877	22
CEP68	0.0732	0.799469	0.0708	0.788847	0.00636	0.461471	18
KIAA1644	0.0732	0.799469	0.0728	0.788847	0.482	0.737336	13
MIR381	0.0732	0.799469	0.072	0.788847	0.427	0.718404	3
MKS1	0.0732	0.799469	0.0736	0.788847	0.726	0.842666	20
SAMD4B	0.0732	0.799469	0.0748	0.788847	0.229	0.634879	11
ABCG4	0.0736	0.799469	0.0784	0.788847	0.196	0.621217	16
GTF2H5	0.0736	0.799469	0.0616	0.788847	0.213	0.628939	19
HDAC11	0.0736	0.799469	0.0716	0.788847	0.313	0.672196	36
LOC402778	0.0736	0.799469	0.0684	0.788847	0.894	0.929074	18
LOC646214	0.0736	0.799469	0.0756	0.788847	0.831	0.893482	4
OR13J1	0.0736	0.799469	0.0712	0.788847	0.0497	0.544499	3
PCNP	0.0736	0.799469	0.0648	0.788847	0.312	0.671219	14
PFKFB4	0.0736	0.799469	0.0724	0.788847	0.258	0.646872	17
PLAC2	0.0736	0.799469	0.0904	0.788847	0.245	0.64029	9
RPL10A	0.0736	0.799469	0.0788	0.788847	0.414	0.713339	16
SBDSP	0.0736	0.799469	0.0652	0.788847	0.276	0.654456	15
TPI1	0.0736	0.799469	0.082	0.788847	0.383	0.702158	20
YWHAH	0.0736	0.799469	0.0684	0.788847	0.613	0.793433	24
ATG3	0.074	0.799469	0.0696	0.788847	0.00288	0.431797	9
ATP9A	0.074	0.799469	0.0692	0.788847	0.0173	0.510003	20
COMMD2	0.074	0.799469	0.0636	0.788847	0.223	0.632793	11
GFAP	0.074	0.799469	0.0668	0.788847	0.273	0.652337	21
NCAM1	0.074	0.799469	0.0704	0.788847	0.222	0.632533	44
SDCBP2	0.074	0.799469	0.0652	0.788847	0.184	0.613626	25
ALOX15	0.0744	0.799469	0.0768	0.788847	0.324	0.676613	18
ARMC10	0.0744	0.799469	0.0704	0.788847	0.0345	0.525354	17
BTBD17	0.0744	0.799469	0.0664	0.788847	0.0193	0.518291	19
CAV2	0.0744	0.799469	0.0824	0.788847	0.971	0.978924	20
CTSB	0.0744	0.799469	0.0648	0.788847	0.142	0.595221	17
HIGD1C	0.0744	0.799469	0.0748	0.788847	0.0799	0.565827	7
HIST1H1B	0.0744	0.799469	0.0728	0.788847	0.78	0.867335	10
METTL14	0.0744	0.799469	0.0724	0.788847	0.572	0.775175	12
NINJ1	0.0744	0.799469	0.0588	0.788847	0.462	0.72952	11
SEMA4A	0.0744	0.799469	0.0756	0.788847	0.449	0.72571	11
TXNL1	0.0744	0.799469	0.0648	0.788847	0.999	0.998949	16
ANKRD54	0.0748	0.799469	0.0792	0.788847	0.183	0.613626	15
C11orf36	0.0748	0.799469	0.076	0.788847	0.539	0.76223	14
CPSF1	0.0748	0.799469	0.074	0.788847	0.197	0.621271	43
GAR1	0.0748	0.799469	0.0724	0.788847	0.147	0.598144	14
KCTD21	0.0748	0.799469	0.0652	0.788847	0.593	0.784694	16
MLLT11	0.0748	0.799469	0.0644	0.788847	0.309	0.670085	21
RBBP9	0.0748	0.799469	0.0688	0.788847	0.432	0.72067	11
SIGLEC9	0.0748	0.799469	0.0728	0.788847	0.778	0.866307	8
TRO	0.0748	0.799469	0.0688	0.788847	0.293	0.663912	5
ABCE1	0.0752	0.799469	0.0688	0.788847	0.12	0.588989	21
ATP6V1B1	0.0752	0.799469	0.0664	0.788847	0.774	0.864013	19
CELP	0.0752	0.799469	0.0732	0.788847	0.72	0.839962	1
CFB	0.0752	0.799469	0.0736	0.788847	0.442	0.723179	27
KLHDC3	0.0752	0.799469	0.0728	0.788847	0.0795	0.565827	18
LSM4	0.0752	0.799469	0.0796	0.788847	0.0896	0.568764	21
MYOM3	0.0752	0.799469	0.076	0.788847	0.755	0.856253	13
NBEAL1	0.0752	0.799469	0.058	0.788847	0.72	0.839962	16
OR1F1	0.0752	0.799469	0.0696	0.788847	0.477	0.734542	5
TFDP2	0.0752	0.799469	0.0756	0.788847	0.308	0.668921	3
TMEM195	0.0752	0.799469	0.0724	0.788847	0.347	0.689241	7
ATG12	0.0756	0.799469	0.0676	0.788847	0.338	0.685126	16
CASQ1	0.0756	0.799469	0.0688	0.788847	0.602	0.788532	10
ETF1	0.0756	0.799469	0.0764	0.788847	0.305	0.668099	15
LYNX1	0.0756	0.799469	0.0852	0.788847	0.935	0.954955	33
PEX26	0.0756	0.799469	0.0704	0.788847	0.777	0.86579	17
SCGB1D2	0.0756	0.799469	0.0688	0.788847	0.13	0.59431	5
SNORD116-21	0.0756	0.799469	0.0656	0.788847	0.728	0.843376	5
SV2B	0.0756	0.799469	0.0664	0.788847	0.82	0.887985	30
BAI1	0.076	0.799469	0.0704	0.788847	0.227	0.633835	85
GPR124	0.076	0.799469	0.0728	0.788847	0.273	0.652337	32
IL29	0.076	0.799469	0.0684	0.788847	0.56	0.769661	6
NMUR1	0.076	0.799469	0.0768	0.788847	0.185	0.613626	23
PTPLAD1	0.076	0.799469	0.066	0.788847	0.628	0.800985	21
SEMA3F	0.076	0.799469	0.076	0.788847	0.299	0.66516	18
SNORA54	0.076	0.799469	0.0728	0.788847	0.63	0.801634	5
SPINK4	0.076	0.799469	0.0672	0.788847	0.78	0.867335	4
SSBP4	0.076	0.799469	0.0732	0.788847	0.104	0.584058	19
XIST	0.076	0.799469	0.0756	0.788847	0.677	0.82161	9
ASNSD1	0.0764	0.799469	0.0636	0.788847	0.683	0.824368	13
BID	0.0764	0.799469	0.0644	0.788847	0.887	0.924491	19
CACNA2D2	0.0764	0.799469	0.078	0.788847	0.156	0.60198	44
EFNA2	0.0764	0.799469	0.072	0.788847	0.788	0.871223	20
GNLY	0.0764	0.799469	0.0752	0.788847	0.0948	0.571998	9
HR	0.0764	0.799469	0.0744	0.788847	0.244	0.64029	14
LGI1	0.0764	0.799469	0.0864	0.788847	0.659	0.815003	14
OR10C1	0.0764	0.799469	0.064	0.788847	0.648	0.809915	15
PRLH	0.0764	0.799469	0.078	0.788847	0.584	0.780419	5
UFSP1	0.0764	0.799469	0.0612	0.788847	0.706	0.833393	12
CSHL1	0.0768	0.799469	0.0612	0.788847	0.55	0.766217	9
DPPA4	0.0768	0.799469	0.0776	0.788847	0.56	0.769661	7
DRD4	0.0768	0.799469	0.0788	0.788847	0.98	0.984995	22
GPR19	0.0768	0.799469	0.0824	0.788847	0.674	0.8203	17
GSTA1	0.0768	0.799469	0.0636	0.788847	0.898	0.931694	6
NUFIP2	0.0768	0.799469	0.0728	0.788847	0.607	0.790961	18
PSMD7	0.0768	0.799469	0.0756	0.788847	0.368	0.69821	18
RPS6KA1	0.0768	0.799469	0.0808	0.788847	0.671	0.81934	27
THAP8	0.0768	0.799469	0.0728	0.788847	0.0353	0.525354	14
USP21	0.0768	0.799469	0.0748	0.788847	0.295	0.663954	17
CEACAM5	0.0772	0.799469	0.0704	0.788847	0.195	0.620694	13
CEACAM7	0.0772	0.799469	0.0716	0.788847	0.347	0.689312	5
MRPL54	0.0772	0.799469	0.0788	0.788847	0.637	0.804801	21
NR2E3	0.0772	0.799469	0.0712	0.788847	0.52	0.755419	16
NT5DC1	0.0772	0.799469	0.0676	0.788847	0.147	0.598001	24
P4HA3	0.0772	0.799469	0.07	0.788847	0.239	0.638736	16
RNPS1	0.0772	0.799469	0.0836	0.788847	0.236	0.63822	19
TNXB	0.0772	0.799469	0.0696	0.788847	0.208	0.626443	577
ANKK1	0.0776	0.799469	0.0696	0.788847	0.348	0.689312	11
ATP5J2	0.0776	0.799469	0.07	0.788847	0.11	0.584291	15
BEYLA	0.0776	0.799469	0.0852	0.788847	0.372	0.699095	4
EXTL1	0.0776	0.799469	0.0848	0.788847	0.557	0.768688	15
F13B	0.0776	0.799469	0.0836	0.788847	0.114	0.584651	3
FGF22	0.0776	0.799469	0.072	0.788847	0.013	0.502546	17
HAVCR1	0.0776	0.799469	0.0768	0.788847	0.442	0.723179	10
LOC220429	0.0776	0.799469	0.0856	0.788847	0.683	0.824401	3
MDM2	0.0776	0.799469	0.0768	0.788847	0.0297	0.519701	15
NAIF1	0.0776	0.799469	0.0812	0.788847	0.445	0.72378	10
PTCHD3	0.0776	0.799469	0.0896	0.788847	0.436	0.721099	14
REPIN1	0.0776	0.799469	0.0784	0.788847	0.407	0.711614	23
SLC7A5P1	0.0776	0.799469	0.078	0.788847	0.163	0.606023	11
SPDYA	0.0776	0.799469	0.0756	0.788847	0.124	0.590568	10
TMEM198	0.0776	0.799469	0.0748	0.788847	0.853	0.905447	17
CCDC42B	0.078	0.799469	0.0796	0.788847	0.582	0.779299	21
DAO	0.078	0.799469	0.0828	0.788847	0.302	0.665853	7
EEF1G	0.078	0.799469	0.0792	0.788847	0.376	0.70005	15
HEXDC	0.078	0.799469	0.0796	0.788847	0.651	0.811277	34
NACAD	0.078	0.799469	0.0784	0.788847	0.233	0.635159	13
PLXNC1	0.078	0.799469	0.0752	0.788847	0.464	0.729689	37
BDH1	0.0784	0.799469	0.0764	0.788847	0.26	0.646888	31
DCST1	0.0784	0.799469	0.0732	0.788847	0.252	0.643911	19
DKFZP586I1420	0.0784	0.799469	0.0708	0.788847	0.0864	0.5685	3
GDPD3	0.0784	0.799469	0.07	0.788847	0.257	0.646783	10
GRRP1	0.0784	0.799469	0.0592	0.788847	0.108	0.584058	14
HSPH1	0.0784	0.799469	0.0732	0.788847	0.289	0.661876	16
LGALS3BP	0.0784	0.799469	0.0784	0.788847	0.916	0.943469	18
LRWD1	0.0784	0.799469	0.0772	0.788847	0.306	0.668413	17
MIR509-1	0.0784	0.799469	0.078	0.788847	0.295	0.663954	5
MIR509-2	0.0784	0.799469	0.078	0.788847	0.295	0.663954	5
MIR509-3	0.0784	0.799469	0.078	0.788847	0.295	0.663954	5
MIR93	0.0784	0.799469	0.0704	0.788847	0.0446	0.540592	13
MYO6	0.0784	0.799469	0.064	0.788847	0.111	0.584291	8
SNORD4B	0.0784	0.799469	0.0844	0.788847	0.586	0.781791	6
WBSCR27	0.0784	0.799469	0.0752	0.788847	0.903	0.935354	17
ALG12	0.0788	0.799469	0.09	0.788847	0.151	0.599425	19
C21orf71	0.0788	0.799469	0.0744	0.788847	0.373	0.699103	2
CCDC104	0.0788	0.799469	0.0768	0.788847	0.0832	0.565917	15
CYP46A1	0.0788	0.799469	0.076	0.788847	0.124	0.590702	20
KLHL13	0.0788	0.799469	0.0884	0.788847	0.837	0.896305	26
KRAS	0.0788	0.799469	0.08	0.788847	0.652	0.811914	33
MIR487B	0.0788	0.799469	0.0844	0.788847	0.871	0.915079	8
MYOG	0.0788	0.799469	0.0684	0.788847	0.571	0.774232	13
NKD1	0.0788	0.799469	0.0728	0.788847	0.401	0.70954	30
ZNF227	0.0788	0.799469	0.0804	0.788847	0.301	0.665853	10
ATOH7	0.0792	0.799469	0.086	0.788847	0.58	0.778327	10
DEFB127	0.0792	0.799469	0.0832	0.788847	0.696	0.829429	4
MUC15	0.0792	0.799469	0.0776	0.788847	0.918	0.944568	6
PDS5A	0.0792	0.799469	0.0696	0.788847	0.101	0.581457	20
TREX2	0.0792	0.799469	0.0924	0.788847	0.263	0.648025	16
ZCRB1	0.0792	0.799469	0.0636	0.788847	0.713	0.836989	14
FAM105B	0.0796	0.799469	0.0784	0.788847	0.214	0.629176	15
GOLGA6A	0.0796	0.799469	0.0752	0.788847	0.28	0.657837	3
NCKAP5L	0.0796	0.799469	0.066	0.788847	0.458	0.727347	28
OR52M1	0.0796	0.799469	0.062	0.788847	0.858	0.908475	5
RAD51AP1	0.0796	0.799469	0.0672	0.788847	0.422	0.717139	16
SNIP1	0.0796	0.799469	0.0848	0.788847	0.14	0.594484	25
SPSB2	0.0796	0.799469	0.0836	0.788847	0.934	0.954457	12
STX18	0.0796	0.799469	0.0736	0.788847	0.384	0.702467	27
TPRG1L	0.0796	0.799469	0.072	0.788847	0.369	0.698481	16
YME1L1	0.0796	0.799469	0.076	0.788847	0.213	0.628939	16
CCDC153	0.08	0.799469	0.0812	0.788847	0.196	0.621217	7
CFP	0.08	0.799469	0.0748	0.788847	0.213	0.628939	9
CST7	0.08	0.799469	0.0812	0.788847	0.788	0.871097	9
GCC2	0.08	0.799469	0.0708	0.788847	0.714	0.837441	13
KIAA0495	0.08	0.799469	0.0688	0.788847	0.747	0.851754	22
PLEKHM2	0.08	0.799469	0.0736	0.788847	0.0215	0.518291	34
RBM42	0.08	0.799469	0.0812	0.788847	0.235	0.637184	20
SFRS13B	0.08	0.799469	0.0832	0.788847	0.53	0.759016	11
XPO4	0.08	0.799469	0.0748	0.788847	0.723	0.841381	18
YTHDF2	0.08	0.799469	0.08	0.788847	0.641	0.806772	19
ZNF77	0.08	0.799469	0.0676	0.788847	0.0634	0.554897	13
ANKRD9	0.0804	0.799469	0.068	0.788847	0.455	0.727186	17
CALD1	0.0804	0.799469	0.0784	0.788847	0.341	0.686301	59
CASP6	0.0804	0.799469	0.0768	0.788847	0.583	0.779791	13
FLJ36000	0.0804	0.799469	0.0792	0.788847	0.893	0.92834	15
GNE	0.0804	0.799469	0.0764	0.788847	0.267	0.649607	12
KLHL21	0.0804	0.799469	0.0856	0.788847	0.666	0.817577	32
LOC220115	0.0804	0.799469	0.0792	0.788847	0.801	0.878708	3
MIR940	0.0804	0.799469	0.0804	0.788847	0.424	0.717487	6
NCR1	0.0804	0.799469	0.0808	0.788847	0.0685	0.557456	9
RAB5A	0.0804	0.799469	0.0692	0.788847	0.799	0.877148	15
SLC7A2	0.0804	0.799469	0.0884	0.788847	0.114	0.584651	17
ZNF619	0.0804	0.799469	0.0984	0.788847	0.74	0.848592	12
AATK	0.0808	0.799469	0.068	0.788847	0.183	0.613626	91
ABCB11	0.0808	0.799469	0.0828	0.788847	0.255	0.645485	6
AGAP2	0.0808	0.799469	0.068	0.788847	0.197	0.621271	38
AQP10	0.0808	0.799469	0.0768	0.788847	0.581	0.779033	10
EIF3K	0.0808	0.799469	0.068	0.788847	0.206	0.625435	18
FKBP10	0.0808	0.799469	0.0788	0.788847	0.0691	0.557587	27
NPAS1	0.0808	0.799469	0.074	0.788847	0.974	0.981302	18
PCDHB5	0.0808	0.799469	0.074	0.788847	0.0532	0.547553	16
SNAI3	0.0808	0.799469	0.0688	0.788847	0.135	0.594465	16
ANGPTL2	0.0812	0.799469	0.088	0.788847	0.23	0.634879	8
ANLN	0.0812	0.799469	0.0784	0.788847	0.479	0.735917	19
CHD1L	0.0812	0.799469	0.0776	0.788847	0.619	0.796455	24
DPM3	0.0812	0.799469	0.0864	0.788847	0.103	0.581847	10
FGD1	0.0812	0.799469	0.0716	0.788847	0.908	0.938133	14
GCDH	0.0812	0.799469	0.0856	0.788847	0.518	0.754445	18
MIR1911	0.0812	0.799469	0.0748	0.788847	0.659	0.814862	3
POSTN	0.0812	0.799469	0.0768	0.788847	0.427	0.718475	6
TLR10	0.0812	0.799469	0.0832	0.788847	0.624	0.798965	6
TYRO3P	0.0812	0.799469	0.0628	0.788847	0.3	0.665353	7
C20orf27	0.0816	0.799469	0.0736	0.788847	0.664	0.817226	14
CCDC28B	0.0816	0.799469	0.0688	0.788847	0.108	0.584058	20
GPR171	0.0816	0.799469	0.0732	0.788847	0.892	0.927861	4
HS6ST3	0.0816	0.799469	0.0704	0.788847	0.611	0.793277	27
KRT81	0.0816	0.799469	0.074	0.788847	0.304	0.667373	10
MMEL1	0.0816	0.799469	0.0896	0.788847	0.783	0.868557	45
OPN3	0.0816	0.799469	0.0824	0.788847	0.0963	0.573771	22
RPL22	0.0816	0.799469	0.0888	0.788847	0.608	0.791281	19
SELK	0.0816	0.799469	0.0764	0.788847	0.65	0.81071	19
ZNF135	0.0816	0.799469	0.0836	0.788847	0.641	0.806763	15
C7orf31	0.082	0.799469	0.0784	0.788847	0.243	0.639604	20
CUTA	0.082	0.799469	0.08	0.788847	0.255	0.645095	67
MIR26A2	0.082	0.799469	0.0812	0.788847	0.469	0.732654	6
MRGPRF	0.082	0.799469	0.0888	0.788847	0.689	0.826564	32
MXRA8	0.082	0.799469	0.0828	0.788847	0.353	0.692306	18
TRPM8	0.082	0.799469	0.0864	0.788847	0.861	0.910279	25
C10orf62	0.0824	0.799469	0.0812	0.788847	0.297	0.66459	6
CCDC85C	0.0824	0.799469	0.0732	0.788847	0.161	0.605511	51
CHRM1	0.0824	0.799469	0.0816	0.788847	0.0227	0.518291	15
CNBD1	0.0824	0.799469	0.0852	0.788847	0.694	0.82869	9
COX11	0.0824	0.799469	0.0824	0.788847	0.834	0.894573	18
DDX46	0.0824	0.799469	0.0764	0.788847	0.422	0.716998	18
NEDD9	0.0824	0.799469	0.0748	0.788847	0.156	0.602403	43
NUAK2	0.0824	0.799469	0.0896	0.788847	0.263	0.648025	17
NUDT17	0.0824	0.799469	0.0876	0.788847	0.388	0.704436	8
PLVAP	0.0824	0.799469	0.0884	0.788847	0.843	0.900628	16
RAB22A	0.0824	0.799469	0.0768	0.788847	0.756	0.856273	14
RAB27B	0.0824	0.799469	0.0828	0.788847	0.00245	0.431797	14
SLC6A13	0.0824	0.799469	0.0992	0.788847	0.73	0.843817	15
SNORD115-11	0.0824	0.799469	0.08	0.788847	0.654	0.812592	18
SNORD115-29	0.0824	0.799469	0.08	0.788847	0.654	0.812592	18
SNORD115-36	0.0824	0.799469	0.08	0.788847	0.654	0.812592	18
SNORD115-43	0.0824	0.799469	0.08	0.788847	0.654	0.812592	18
SNORD58A	0.0824	0.799469	0.0732	0.788847	0.286	0.660175	11
TTLL7	0.0824	0.799469	0.0768	0.788847	0.292	0.663806	15
C15orf42	0.0828	0.799469	0.0868	0.788847	0.441	0.723066	19
CHRNG	0.0828	0.799469	0.0772	0.788847	0.831	0.8937	7
ECE2	0.0828	0.799469	0.0836	0.788847	0.354	0.692306	55
FBLN1	0.0828	0.799469	0.0772	0.788847	0.479	0.735794	14
GLIS3	0.0828	0.799469	0.0768	0.788847	0.0784	0.565827	32
HAS1	0.0828	0.799469	0.0848	0.788847	0.545	0.764368	20
IBTK	0.0828	0.799469	0.0756	0.788847	0.281	0.657837	14
IGFL1	0.0828	0.799469	0.0808	0.788847	0.739	0.84808	7
KRT82	0.0828	0.799469	0.0736	0.788847	0.508	0.749962	10
LDB3	0.0828	0.799469	0.0764	0.788847	0.191	0.619024	34
RGS8	0.0828	0.799469	0.0848	0.788847	0.00648	0.461471	9
RWDD2A	0.0828	0.799469	0.0832	0.788847	0.288	0.661519	20
SPTLC3	0.0828	0.799469	0.0752	0.788847	0.166	0.607397	6
WNT1	0.0828	0.799469	0.0896	0.788847	0.687	0.826118	23
ZNF287	0.0828	0.799469	0.0832	0.788847	0.156	0.602104	13
ZNF585B	0.0828	0.799469	0.0804	0.788847	0.782	0.868093	11
CDK11B	0.0832	0.799469	0.0744	0.788847	0.118	0.586832	87
CHST13	0.0832	0.799469	0.0772	0.788847	0.553	0.767311	19
CLOCK	0.0832	0.799469	0.0656	0.788847	0.206	0.625435	16
OR10A3	0.0832	0.799469	0.0836	0.788847	0.266	0.649414	4
RBP5	0.0832	0.799469	0.0756	0.788847	0.762	0.859797	26
SH3BGRL3	0.0832	0.799469	0.0728	0.788847	0.583	0.779803	10
SLC47A2	0.0832	0.799469	0.0804	0.788847	0.6	0.786743	14
STK35	0.0832	0.799469	0.072	0.788847	0.507	0.749418	21
ZNF574	0.0832	0.799469	0.08	0.788847	0.253	0.644098	22
ACP5	0.0836	0.799469	0.0748	0.788847	0.919	0.94508	16
C2orf69	0.0836	0.799469	0.0984	0.788847	0.878	0.919297	10
EAF1	0.0836	0.799469	0.0784	0.788847	0.778	0.866307	17
FNDC4	0.0836	0.799469	0.086	0.788847	0.747	0.85181	13
FXR2	0.0836	0.799469	0.0796	0.788847	0.956	0.968724	22
GRTP1	0.0836	0.799469	0.0808	0.788847	0.0676	0.557456	42
IFRD2	0.0836	0.799469	0.0868	0.788847	0.598	0.786344	16
NFU1	0.0836	0.799469	0.0728	0.788847	0.425	0.718058	14
OR51V1	0.0836	0.799469	0.0828	0.788847	0.346	0.688437	2
RNF165	0.0836	0.799469	0.078	0.788847	0.987	0.990133	16
TGM5	0.0836	0.799469	0.0708	0.788847	0.694	0.828639	12
ALG6	0.084	0.799469	0.0692	0.788847	0.713	0.836918	15
BAALC	0.084	0.799469	0.0804	0.788847	0.573	0.775768	29
KEAP1	0.084	0.799469	0.0736	0.788847	0.415	0.713646	19
MGC23284	0.084	0.799469	0.0736	0.788847	0.167	0.608106	36
MIR483	0.084	0.799469	0.0956	0.788847	0.172	0.611394	7
PRDM15	0.084	0.799469	0.0756	0.788847	0.113	0.584291	63
PREX1	0.084	0.799469	0.08	0.788847	0.0542	0.548804	26
RIN1	0.084	0.799469	0.0696	0.788847	0.31	0.670237	24
SCARNA27	0.084	0.799469	0.0832	0.788847	0.624	0.799095	6
SNORD42A	0.084	0.799469	0.0904	0.788847	0.646	0.809528	7
SOCS7	0.084	0.799469	0.0784	0.788847	0.522	0.756267	14
TMEM140	0.084	0.799469	0.0812	0.788847	0.512	0.751602	14
TUBE1	0.084	0.799469	0.0932	0.788847	0.164	0.6067	19
ZNF160	0.084	0.799469	0.0804	0.788847	0.0516	0.546302	9
AMFR	0.0844	0.799469	0.0816	0.788847	0.22	0.631236	21
DKFZP686I15217	0.0844	0.799469	0.0752	0.788847	0.356	0.692923	12
FAM13B	0.0844	0.799469	0.0788	0.788847	0.206	0.625435	17
FAM69B	0.0844	0.799469	0.0792	0.788847	0.388	0.704436	17
FBXO27	0.0844	0.799469	0.0888	0.788847	0.691	0.827228	15
HOXA10	0.0844	0.799469	0.0852	0.788847	0.0721	0.562477	32
MIR199B	0.0844	0.799469	0.082	0.788847	0.522	0.756267	1
MIR30C2	0.0844	0.799469	0.0764	0.788847	0.707	0.834371	2
MYL5	0.0844	0.799469	0.0944	0.788847	0.0138	0.502546	12
NME1	0.0844	0.799469	0.103	0.788847	0.0936	0.571506	18
P2RY12	0.0844	0.799469	0.084	0.788847	0.385	0.702975	13
TESK1	0.0844	0.799469	0.0816	0.788847	0.25	0.643138	11
C14orf147	0.0848	0.799469	0.0932	0.788847	0.524	0.757131	10
C1orf86	0.0848	0.799469	0.0816	0.788847	0.492	0.742141	57
C5orf25	0.0848	0.799469	0.082	0.788847	0.549	0.765957	6
C5orf40	0.0848	0.799469	0.0768	0.788847	0.0641	0.555549	8
FAM63B	0.0848	0.799469	0.0668	0.788847	0.0553	0.549077	17
IL17A	0.0848	0.799469	0.09	0.788847	0.463	0.729689	6
LCE3A	0.0848	0.799469	0.0776	0.788847	0.416	0.714619	9
LEUTX	0.0848	0.799469	0.0804	0.788847	0.539	0.76223	6
MPP7	0.0848	0.799469	0.0776	0.788847	0.0323	0.519701	18
MRPL3	0.0848	0.799469	0.0656	0.788847	0.33	0.679796	14
NUDT8	0.0848	0.799469	0.0712	0.788847	0.103	0.584058	9
ZNF165	0.0848	0.799469	0.0832	0.788847	0.0797	0.565827	13
ZNF562	0.0848	0.799469	0.088	0.788847	0.537	0.761357	14
ANKRD39	0.0852	0.799469	0.0764	0.788847	0.458	0.727483	16
C1orf123	0.0852	0.799469	0.0932	0.788847	0.766	0.861408	11
CD276	0.0852	0.799469	0.0872	0.788847	0.661	0.816003	19
DPH3B	0.0852	0.799469	0.0816	0.788847	0.602	0.788292	5
IFT20	0.0852	0.799469	0.0932	0.788847	0.107	0.584058	15
LGALS1	0.0852	0.799469	0.0808	0.788847	0.216	0.630394	15
MGAT3	0.0852	0.799469	0.088	0.788847	0.418	0.714853	19
NR0B2	0.0852	0.799469	0.0884	0.788847	0.429	0.718773	9
PDCD1	0.0852	0.799469	0.082	0.788847	0.75	0.853707	27
TMEM183B	0.0852	0.799469	0.0768	0.788847	0.242	0.639113	14
AHCTF1	0.0856	0.799469	0.09	0.788847	0.333	0.681777	17
C6orf59	0.0856	0.799469	0.0972	0.788847	0.101	0.581457	4
CSPP1	0.0856	0.799469	0.0768	0.788847	0.314	0.672701	19
EIF3D	0.0856	0.799469	0.0808	0.788847	0.294	0.663954	16
LMX1B	0.0856	0.799469	0.0872	0.788847	0.596	0.785373	48
LOC100134259	0.0856	0.799469	0.0928	0.788847	0.291	0.663396	10
PARP10	0.0856	0.799469	0.0936	0.788847	0.296	0.663954	15
PKD2L2	0.0856	0.799469	0.0888	0.788847	0.799	0.877461	12
SPATA17	0.0856	0.799469	0.088	0.788847	0.302	0.665853	14
WHSC2	0.0856	0.799469	0.0704	0.788847	0.0671	0.556738	49
COL13A1	0.086	0.799469	0.0824	0.788847	0.225	0.633077	49
DNAJB7	0.086	0.799469	0.0892	0.788847	0.88	0.920335	5
FOXP3	0.086	0.799469	0.0856	0.788847	0.171	0.611394	9
KCNH5	0.086	0.799469	0.0912	0.788847	0.0258	0.519701	21
OBFC2A	0.086	0.799469	0.0772	0.788847	0.604	0.789749	17
SLC38A1	0.086	0.799469	0.0776	0.788847	0.481	0.736987	25
WDR18	0.086	0.799469	0.0876	0.788847	0.485	0.738584	19
ZNF655	0.086	0.799469	0.0936	0.788847	0.851	0.904709	20
GLCCI1	0.0864	0.799469	0.0832	0.788847	0.437	0.721239	20
LRP10	0.0864	0.799469	0.0948	0.788847	0.153	0.600218	12
MIR153-1	0.0864	0.799469	0.084	0.788847	0.413	0.713339	4
NPS	0.0864	0.799469	0.076	0.788847	0.309	0.670085	5
RPL23AP53	0.0864	0.799469	0.0828	0.788847	0.0221	0.518291	15
SERAC1	0.0864	0.799469	0.0672	0.788847	0.242	0.639113	18
SNORD32B	0.0864	0.799469	0.0832	0.788847	0.717	0.838484	7
UBE2R2	0.0864	0.799469	0.0748	0.788847	0.0649	0.555549	7
ZXDB	0.0864	0.799469	0.0968	0.788847	0.144	0.595647	9
C8orf58	0.0868	0.799469	0.0856	0.788847	0.271	0.650817	17
CAMK1D	0.0868	0.799469	0.0852	0.788847	0.429	0.718773	46
CD300C	0.0868	0.799469	0.078	0.788847	0.824	0.890423	7
CERCAM	0.0868	0.799469	0.103	0.788847	0.198	0.621479	6
EIF4EBP2	0.0868	0.799469	0.068	0.788847	0.375	0.69956	16
MYO16	0.0868	0.799469	0.0884	0.788847	0.114	0.584651	48
OR10A4	0.0868	0.799469	0.0912	0.788847	0.741	0.848935	3
PHLDB3	0.0868	0.799469	0.0776	0.788847	0.777	0.865485	26
SLC22A11	0.0868	0.799469	0.0824	0.788847	0.186	0.614197	26
SSB	0.0868	0.799469	0.082	0.788847	0.143	0.595291	14
VBP1	0.0868	0.799469	0.084	0.788847	0.462	0.72952	10
ACSBG2	0.0872	0.799469	0.0728	0.788847	0.217	0.630394	8
CLIP3	0.0872	0.799469	0.0796	0.788847	0.558	0.769096	15
CXCR2	0.0872	0.799469	0.0752	0.788847	0.184	0.613626	13
FLJ39609	0.0872	0.799469	0.0776	0.788847	0.28	0.657837	14
GJB1	0.0872	0.799469	0.0952	0.788847	0.309	0.670085	17
KCNK15	0.0872	0.799469	0.0776	0.788847	0.836	0.895562	19
MAP1LC3B2	0.0872	0.799469	0.0772	0.788847	0.00099	0.357878	14
OR1J4	0.0872	0.799469	0.09	0.788847	0.951	0.965249	1
RTN4R	0.0872	0.799469	0.0928	0.788847	0.361	0.694535	25
SLC6A9	0.0872	0.799469	0.086	0.788847	0.0365	0.525354	24
SNORD116-13	0.0872	0.799469	0.0936	0.788847	0.0583	0.549077	4
C20orf177	0.0876	0.799469	0.0704	0.788847	0.384	0.702492	15
DENND5A	0.0876	0.799469	0.0732	0.788847	0.615	0.793907	17
HSF1	0.0876	0.799469	0.084	0.788847	0.0369	0.526445	30
ITGBL1	0.0876	0.799469	0.0996	0.788847	0.728	0.843376	24
KNTC1	0.0876	0.799469	0.0908	0.788847	0.323	0.67574	21
MEX3D	0.0876	0.799469	0.0672	0.788847	0.938	0.956432	20
POLRMT	0.0876	0.799469	0.084	0.788847	0.883	0.922746	29
PRUNE	0.0876	0.799469	0.0816	0.788847	0.721	0.840162	17
RPL29P2	0.0876	0.799469	0.0936	0.788847	0.00679	0.461471	5
SNORD114-13	0.0876	0.799469	0.0952	0.788847	0.695	0.828719	4
TMEM189	0.0876	0.799469	0.0716	0.788847	0.3	0.665585	13
ATL2	0.088	0.799469	0.0892	0.788847	0.254	0.645009	12
BTNL3	0.088	0.799469	0.092	0.788847	0.427	0.718404	5
DNM1	0.088	0.799469	0.0844	0.788847	0.172	0.611394	29
ESPN	0.088	0.799469	0.0864	0.788847	0.749	0.853339	51
IMP4	0.088	0.799469	0.086	0.788847	0.0513	0.546302	25
SNORD56	0.088	0.799469	0.0944	0.788847	0.754	0.855571	10
SOCS3	0.088	0.799469	0.0744	0.788847	0.133	0.594465	17
SPON2	0.088	0.799469	0.0916	0.788847	0.783	0.868731	33
ST13	0.088	0.799469	0.0812	0.788847	0.242	0.639113	18
WNT10A	0.088	0.799469	0.0776	0.788847	0.636	0.804115	25
AQP2	0.0884	0.799469	0.0976	0.788847	0.685	0.825622	15
C5orf47	0.0884	0.799469	0.0768	0.788847	0.666	0.817641	12
CRABP2	0.0884	0.799469	0.074	0.788847	0.292	0.663897	16
KCNK7	0.0884	0.799469	0.0944	0.788847	0.832	0.893792	10
MARS	0.0884	0.799469	0.0892	0.788847	0.0155	0.509184	17
MIR1-1	0.0884	0.799469	0.0816	0.788847	0.917	0.944174	10
NDOR1	0.0884	0.799469	0.088	0.788847	0.856	0.907429	13
NLRP14	0.0884	0.799469	0.106	0.788847	0.546	0.764606	25
NTNG2	0.0884	0.799469	0.0996	0.788847	0.577	0.776975	34
TCTA	0.0884	0.799469	0.0852	0.788847	0.37	0.698901	18
C14orf183	0.0888	0.799469	0.0932	0.788847	0.466	0.730396	6
CRLS1	0.0888	0.799469	0.078	0.788847	0.15	0.599421	21
KARS	0.0888	0.799469	0.0864	0.788847	0.0665	0.556564	18
KIAA1609	0.0888	0.799469	0.106	0.788847	0.226	0.63364	16
LOC553137	0.0888	0.799469	0.0788	0.788847	0.447	0.72454	4
MAGEA1	0.0888	0.799469	0.0856	0.788847	0.198	0.621479	8
MRPL23	0.0888	0.799469	0.08	0.788847	0.307	0.668875	33
SPAM1	0.0888	0.799469	0.0964	0.788847	0.796	0.875566	9
TWIST2	0.0888	0.799469	0.0908	0.788847	0.726	0.842594	15
C7orf51	0.0892	0.799469	0.0792	0.788847	0.208	0.626675	28
CBLL1	0.0892	0.799469	0.0776	0.788847	0.402	0.709896	21
CST1	0.0892	0.799469	0.0928	0.788847	0.528	0.758012	5
HDDC3	0.0892	0.799469	0.092	0.788847	0.192	0.619524	16
KRT6A	0.0892	0.799469	0.0856	0.788847	0.0929	0.570872	9
MEN1	0.0892	0.799469	0.0836	0.788847	0.0761	0.564033	24
MUC6	0.0892	0.799469	0.086	0.788847	0.00576	0.458016	58
PIF1	0.0892	0.799469	0.0836	0.788847	0.0032	0.431797	15
RACGAP1P	0.0892	0.799469	0.0868	0.788847	0.0416	0.536395	6
VDAC1	0.0892	0.799469	0.0704	0.788847	0.226	0.63364	17
ZNF879	0.0892	0.799469	0.0928	0.788847	0.803	0.879759	12
ACSF3	0.0896	0.799469	0.076	0.788847	0.0247	0.518291	108
ATP1A2	0.0896	0.799469	0.0828	0.788847	0.127	0.592261	16
BAG4	0.0896	0.799469	0.0788	0.788847	0.389	0.704436	18
CARD11	0.0896	0.799469	0.084	0.788847	0.704	0.832521	78
DTX2	0.0896	0.799469	0.0808	0.788847	0.662	0.816384	13
FAM90A5	0.0896	0.799469	0.0896	0.788847	0.777	0.865703	1
HSD3B7	0.0896	0.799469	0.094	0.788847	0.162	0.605836	17
KRTAP13-2	0.0896	0.799469	0.0932	0.788847	0.697	0.829577	4
MIR539	0.0896	0.799469	0.0904	0.788847	0.804	0.880004	10
RAD52	0.0896	0.799469	0.0984	0.788847	0.979	0.984237	24
SCP2	0.0896	0.799469	0.086	0.788847	0.742	0.849286	25
TOMM7	0.0896	0.799469	0.0824	0.788847	0.113	0.584291	13
WDR54	0.0896	0.799469	0.0808	0.788847	0.327	0.678002	12
BAT2L2	0.09	0.799469	0.0824	0.788847	0.0981	0.577098	18
C22orf42	0.09	0.799469	0.0944	0.788847	0.334	0.682387	9
COG8	0.09	0.799469	0.0852	0.788847	0.433	0.72067	28
LOC100132354	0.09	0.799469	0.0932	0.788847	0.577	0.776975	10
LOC153328	0.09	0.799469	0.0764	0.788847	0.115	0.584651	24
LOC440896	0.09	0.799469	0.0804	0.788847	0.769	0.862428	3
RCN1	0.09	0.799469	0.102	0.788847	0.219	0.630948	15
SLC28A3	0.09	0.799469	0.078	0.788847	0.49	0.741225	7
SSBP2	0.09	0.799469	0.09	0.788847	0.125	0.591582	20
TNFRSF13C	0.09	0.799469	0.0972	0.788847	0.471	0.732746	7
ZNF251	0.09	0.799469	0.0888	0.788847	0.0177	0.512374	24
FGF20	0.0904	0.799469	0.102	0.788847	0.0701	0.558387	14
FUT11	0.0904	0.799469	0.084	0.788847	0.515	0.753143	17
MAFG	0.0904	0.799469	0.0928	0.788847	0.727	0.842817	34
NAP1L6	0.0904	0.799469	0.0932	0.788847	0.557	0.768688	4
OR4D11	0.0904	0.799469	0.09	0.788847	0.39	0.704791	4
PRPSAP1	0.0904	0.799469	0.0788	0.788847	0.862	0.910542	17
TMEM170B	0.0904	0.799469	0.0868	0.788847	0.106	0.584058	15
XYLT2	0.0904	0.799469	0.0936	0.788847	0.19	0.619024	14
AGTR1	0.0908	0.799469	0.0908	0.788847	0.212	0.628431	17
AKNA	0.0908	0.799469	0.0824	0.788847	0.336	0.683493	10
BRP44	0.0908	0.799469	0.0728	0.788847	0.606	0.790599	25
CCL21	0.0908	0.799469	0.0896	0.788847	0.116	0.584849	2
CLDN15	0.0908	0.799469	0.0908	0.788847	0.781	0.867782	12
CRIP3	0.0908	0.799469	0.0756	0.788847	0.479	0.735601	11
EGFL7	0.0908	0.799469	0.0736	0.788847	0.524	0.757131	13
HECTD2	0.0908	0.799469	0.0888	0.788847	0.334	0.682371	11
LOC340357	0.0908	0.799469	0.0944	0.788847	0.051	0.546302	9
POLG2	0.0908	0.799469	0.0736	0.788847	0.354	0.692403	10
SRFBP1	0.0908	0.799469	0.0844	0.788847	0.758	0.857387	13
TMEM199	0.0908	0.799469	0.0656	0.788847	0.717	0.838734	18
TMIE	0.0908	0.799469	0.0984	0.788847	0.122	0.590031	11
VASH2	0.0908	0.799469	0.0708	0.788847	0.141	0.594484	21
ACBD4	0.0912	0.799469	0.0816	0.788847	0.138	0.594465	29
AHSG	0.0912	0.799469	0.0884	0.788847	0.152	0.600212	13
ANO3	0.0912	0.799469	0.102	0.788847	0.457	0.727347	19
ATP5D	0.0912	0.799469	0.0852	0.788847	0.403	0.710427	14
ATRX	0.0912	0.799469	0.0888	0.788847	0.211	0.627974	14
EPS8L1	0.0912	0.799469	0.0812	0.788847	0.283	0.658157	22
FAM41C	0.0912	0.799469	0.0944	0.788847	0.508	0.750118	11
FGD6	0.0912	0.799469	0.0932	0.788847	0.136	0.594465	25
KRTAP5-5	0.0912	0.799469	0.0816	0.788847	0.793	0.873866	6
LEPREL2	0.0912	0.799469	0.0916	0.788847	0.434	0.72067	15
LOC100133091	0.0912	0.799469	0.0892	0.788847	0.017	0.510003	22
SILV	0.0912	0.799469	0.0952	0.788847	0.419	0.715424	18
SPANXN4	0.0912	0.799469	0.105	0.788847	0.488	0.740276	4
VWA1	0.0912	0.799469	0.0768	0.788847	0.209	0.626743	29
ZNF445	0.0912	0.799469	0.0684	0.788847	0.841	0.899233	16
C21orf33	0.0916	0.799469	0.076	0.788847	0.308	0.668921	25
CPLX3	0.0916	0.799469	0.084	0.788847	0.438	0.721239	11
GATA6	0.0916	0.799469	0.0792	0.788847	0.329	0.679189	30
HRH3	0.0916	0.799469	0.0852	0.788847	0.0451	0.540947	18
IGSF21	0.0916	0.799469	0.0944	0.788847	0.0731	0.562477	67
KCNAB2	0.0916	0.799469	0.088	0.788847	0.362	0.695171	74
KCNH3	0.0916	0.799469	0.0892	0.788847	0.422	0.717139	26
LOC151534	0.0916	0.799469	0.105	0.788847	0.349	0.690069	23
MAB21L2	0.0916	0.799469	0.096	0.788847	0.0684	0.557456	16
NKX1-2	0.0916	0.799469	0.0948	0.788847	0.0954	0.571998	16
PHF7	0.0916	0.799469	0.0828	0.788847	0.411	0.712945	18
PSG11	0.0916	0.799469	0.0908	0.788847	0.969	0.977196	6
RPL39L	0.0916	0.799469	0.0948	0.788847	0.204	0.625096	10
C4orf52	0.092	0.799469	0.0812	0.788847	0.697	0.829721	9
ERCC6	0.092	0.799469	0.0848	0.788847	0.701	0.831222	23
FANCG	0.092	0.799469	0.084	0.788847	0.497	0.744133	7
GALNTL1	0.092	0.799469	0.088	0.788847	0.547	0.764953	26
LACRT	0.092	0.799469	0.0876	0.788847	0.0704	0.559435	5
MIR574	0.092	0.799469	0.0772	0.788847	0.774	0.86396	13
SNRPN	0.092	0.799469	0.0956	0.788847	0.00614	0.461471	50
SPRR2B	0.092	0.799469	0.0924	0.788847	0.69	0.826776	4
TAPT1	0.092	0.799469	0.0908	0.788847	0.0284	0.519701	12
TCEB3C	0.092	0.799469	0.0884	0.788847	0.95	0.964828	8
AIF1L	0.0924	0.799469	0.0932	0.788847	0.755	0.856253	7
AMMECR1	0.0924	0.799469	0.0924	0.788847	0.745	0.850974	32
ASNS	0.0924	0.799469	0.082	0.788847	0.291	0.662706	15
BTBD16	0.0924	0.799469	0.0892	0.788847	0.208	0.626675	13
C3orf18	0.0924	0.799469	0.0892	0.788847	0.541	0.763307	17
CUEDC1	0.0924	0.799469	0.0796	0.788847	0.513	0.7518	25
HYALP1	0.0924	0.799469	0.103	0.788847	0.32	0.675408	2
MIR450A2	0.0924	0.799469	0.0992	0.788847	0.815	0.885524	5
NCR2	0.0924	0.799469	0.0816	0.788847	0.933	0.953949	7
NXF3	0.0924	0.799469	0.0856	0.788847	0.46	0.72865	7
POLR2C	0.0924	0.799469	0.0916	0.788847	0.216	0.630394	13
RGR	0.0924	0.799469	0.0832	0.788847	0.226	0.633752	13
RHBDL1	0.0924	0.799469	0.0896	0.788847	0.131	0.59431	10
SLC16A8	0.0924	0.799469	0.098	0.788847	0.649	0.810549	17
THAP1	0.0924	0.799469	0.0972	0.788847	0.148	0.599014	16
ZFP91	0.0924	0.799469	0.0968	0.788847	0.664	0.817039	24
C12orf29	0.0928	0.799469	0.0868	0.788847	0.516	0.75337	14
C12orf5	0.0928	0.799469	0.0916	0.788847	0.381	0.701243	13
C17orf99	0.0928	0.799469	0.0912	0.788847	0.592	0.783959	10
C9orf47	0.0928	0.799469	0.0884	0.788847	0.696	0.829429	6
CKAP4	0.0928	0.799469	0.0836	0.788847	0.129	0.593406	17
CTSG	0.0928	0.799469	0.0968	0.788847	0.135	0.594465	9
GAL3ST2	0.0928	0.799469	0.0856	0.788847	0.16	0.605511	25
JMJD1C	0.0928	0.799469	0.0976	0.788847	0.206	0.625435	37
LEPROT	0.0928	0.799469	0.0996	0.788847	0.108	0.584058	15
ORC3L	0.0928	0.799469	0.076	0.788847	0.157	0.602725	17
TGFBR1	0.0928	0.799469	0.0896	0.788847	0.721	0.840233	10
C17orf87	0.0932	0.799469	0.0952	0.788847	0.0826	0.565827	6
CTAG2	0.0932	0.799469	0.0808	0.788847	0.464	0.729689	7
ECEL1	0.0932	0.799469	0.0924	0.788847	0.739	0.84808	17
FCHSD1	0.0932	0.799469	0.0888	0.788847	0.162	0.605836	14
IGFL4	0.0932	0.799469	0.0888	0.788847	0.538	0.761635	6
LOC285194	0.0932	0.799469	0.101	0.788847	0.563	0.771516	4
NCRNA00119	0.0932	0.799469	0.0888	0.788847	0.379	0.700773	15
SCARNA5	0.0932	0.799469	0.0808	0.788847	0.466	0.730396	4
TMLHE	0.0932	0.799469	0.084	0.788847	0.995	0.995889	13
ZNF14	0.0932	0.799469	0.0816	0.788847	0.758	0.857322	16
ANKRD18A	0.0936	0.799469	0.0908	0.788847	0.694	0.828599	7
AQP3	0.0936	0.799469	0.0876	0.788847	0.112	0.584291	7
CNPY3	0.0936	0.799469	0.1	0.788847	0.395	0.706524	17
KLHL7	0.0936	0.799469	0.0848	0.788847	0.161	0.605511	21
LOC100129066	0.0936	0.799469	0.0976	0.788847	0.00718	0.464907	16
NECAB3	0.0936	0.799469	0.088	0.788847	0.978	0.98416	29
PATE1	0.0936	0.799469	0.103	0.788847	0.769	0.862428	6
SNORD115-16	0.0936	0.799469	0.0852	0.788847	0.224	0.633077	6
TRAPPC5	0.0936	0.799469	0.0932	0.788847	0.098	0.576847	14
ABCG8	0.094	0.799469	0.092	0.788847	0.665	0.817439	25
C16orf92	0.094	0.799469	0.0896	0.788847	0.421	0.716869	6
DIO3OS	0.094	0.799469	0.0988	0.788847	0.00455	0.441233	5
EIF3J	0.094	0.799469	0.0932	0.788847	0.136	0.594465	12
FLJ33630	0.094	0.799469	0.1	0.788847	0.207	0.62599	15
GOLGA8B	0.094	0.799469	0.104	0.788847	0.0986	0.578107	18
LOC96610	0.094	0.799469	0.0844	0.788847	0.435	0.721084	7
LRRC67	0.094	0.799469	0.0976	0.788847	0.26	0.646888	10
LYRM7	0.094	0.799469	0.0932	0.788847	0.0582	0.549077	10
NXF1	0.094	0.799469	0.0888	0.788847	0.05	0.544499	20
PCGF1	0.094	0.799469	0.101	0.788847	0.056	0.549077	11
RSBN1	0.094	0.799469	0.0956	0.788847	0.264	0.648025	20
SHANK2	0.094	0.799469	0.0896	0.788847	0.417	0.714664	266
ST8SIA5	0.094	0.799469	0.115	0.788847	0.669	0.818325	19
TMEM39A	0.094	0.799469	0.0956	0.788847	0.867	0.912889	14
TST	0.094	0.799469	0.0972	0.788847	0.0808	0.565827	10
ACOT13	0.0944	0.799469	0.0892	0.788847	0.632	0.802646	17
ARHGEF16	0.0944	0.799469	0.0844	0.788847	0.173	0.611394	54
C17orf85	0.0944	0.799469	0.0936	0.788847	0.577	0.776975	21
C8orf33	0.0944	0.799469	0.0944	0.788847	0.0745	0.562709	13
CD99L2	0.0944	0.799469	0.084	0.788847	0.993	0.994528	15
CRYAA	0.0944	0.799469	0.0912	0.788847	0.526	0.75733	18
DNAJB5	0.0944	0.799469	0.0816	0.788847	0.0297	0.519701	6
FATE1	0.0944	0.799469	0.0896	0.788847	0.795	0.875076	5
IPO7	0.0944	0.799469	0.0848	0.788847	0.593	0.78457	16
KRTAP19-1	0.0944	0.799469	0.0868	0.788847	0.156	0.60263	2
LOC154449	0.0944	0.799469	0.08	0.788847	0.309	0.669632	21
RGAG1	0.0944	0.799469	0.0952	0.788847	0.59	0.783146	15
RNF114	0.0944	0.799469	0.0844	0.788847	0.35	0.691013	14
RPL3	0.0944	0.799469	0.0852	0.788847	0.0532	0.547553	38
[truncated: 19,100 more rows]
